# Supplementary material for: A modular approach to neutral P,N-ligands: synthesis and coordination chemistry
Source: Beilstein J Org Chem. 2016 Apr 29;12:846–53. doi: 10.3762/bjoc.12.83 (PMC4901889; doi:10.3762/bjoc.12.83)
Supplement: File 2 — Crystal structure data. [file Beilstein_J_Org_Chem-12-846-s002.cif]

data_ga_vv1
_audit_creation_date             
;
'Thu Dec 04 14:01:32 2014'
;
_audit_update_record             '04.12.2014 14:18:49 CET UTC+01:00  encif 1.29'

_audit_block_code                ga_vv1=ga_tro118
_audit_block_refno               2286
_audit_block_usercomment         'tr1522, needle, light yellow'


_audit_creation_method           
;
Olex2 1.2
(compiled 2014.11.28 svn.r3107 for OlexSys, GUI svn.r4959)
;

_publ_section_references         
;
Dolomanov, O.V., Bourhis, L.J., Gildea, R.J, Howard, J.A.K. & Puschmann, H.
 (2009), J. Appl. Cryst. 42, 339-341.

Sheldrick, G.M. (2008). Acta Cryst. A64, 112-122.
;
_chemical_name_systematic        ?
_chemical_name_common            ?
_chemical_formula_moiety         'C31 H33 Cl2 N2 P Pd, 3(C H2 Cl2)'
_chemical_formula_sum            'C34 H39 Cl8 N2 P Pd'
_chemical_formula_weight         896.64
_chemical_melting_point          ?
_exptl_crystal_description       needle
_exptl_crystal_colour            'light yellow'
_diffrn_ambient_temperature      120(1)
_chemical_oxdiff_formula         'C34 H39 Cl8 N2 P1 Pd1'
_chemical_oxdiff_usercomment     'tr1522, needle, light yellow'
loop_
_atom_type_symbol
_atom_type_description
_atom_type_scat_dispersion_real
_atom_type_scat_dispersion_imag
_atom_type_scat_source
C C 0.0181 0.0091 'International Tables Vol C Tables 4.2.6.8 and 6.1.1.4'
H H 0.0000 0.0000 'International Tables Vol C Tables 4.2.6.8 and 6.1.1.4'
Cl Cl 0.3639 0.7018 'International Tables Vol C Tables 4.2.6.8 and 6.1.1.4'
N N 0.0311 0.0180 'International Tables Vol C Tables 4.2.6.8 and 6.1.1.4'
P P 0.2955 0.4335 'International Tables Vol C Tables 4.2.6.8 and 6.1.1.4'
Pd Pd 0.1215 3.9337 'International Tables Vol C Tables 4.2.6.8 and 6.1.1.4'

_shelx_space_group_comment       
;
The symmetry employed for this shelxl refinement is uniquely defined
by the following loop, which should always be used as a source of
symmetry information in preference to the above space-group names.
They are only intended as comments.
;
_space_group_crystal_system      monoclinic
_space_group_IT_number           14
_space_group_name_H-M_alt        'P 1 21/c 1'
_symmetry_cell_setting           monoclinic
_symmetry_space_group_name_h-m   'P 21/c'
_symmetry_int_tables_number      14
_chemical_absolute_configuration .

_space_group_name_Hall           '-P 2ybc'
loop_
_symmetry_equiv_pos_as_xyz
'x, y, z'
'-x, y+1/2, -z+1/2'
'-x, -y, -z'
'x, -y-1/2, z-1/2'

_cell_length_a                   11.63996(6)
_cell_length_b                   22.90211(13)
_cell_length_c                   14.66629(6)
_cell_angle_alpha                90
_cell_angle_beta                 92.3283(4)
_cell_angle_gamma                90
_cell_volume                     3906.51(3)
_cell_formula_units_Z            4
_cell_measurement_reflns_used    96917
_cell_measurement_temperature    120(1)
_cell_measurement_theta_max      70.7110
_cell_measurement_theta_min      4.2540
_shelx_estimated_absorpt_T_max   0.850
_shelx_estimated_absorpt_T_min   0.180
_exptl_absorpt_coefficient_mu    9.464
_exptl_absorpt_correction_T_max  0.828
_exptl_absorpt_correction_T_min  0.244
_exptl_absorpt_correction_type   gaussian
_exptl_absorpt_process_details   
;
CrysAlisPro, Agilent Technologies,
Version 1.171.37.35 (release 13-08-2014 CrysAlis171 .NET)
(compiled Aug 13 2014,18:06:01)
Numerical absorption correction based on gaussian integration over
			a multifaceted crystal model
Empirical absorption correction using spherical harmonics,
 implemented in SCALE3 ABSPACK scaling algorithm.
;
_exptl_absorpt_special_details   ?
_exptl_crystal_density_diffrn    1.525
_exptl_crystal_density_meas      ?
_exptl_crystal_density_method    ?
_exptl_crystal_F_000             1816
_exptl_crystal_size_max          0.258
_exptl_crystal_size_mid          0.058
_exptl_crystal_size_min          0.020
_exptl_transmission_factor_max   ?
_exptl_transmission_factor_min   ?
_diffrn_reflns_av_R_equivalents  0.0630
_diffrn_reflns_av_unetI/netI     0.0147
_diffrn_reflns_Laue_measured_fraction_full 1.000
_diffrn_reflns_Laue_measured_fraction_max 0.995
_diffrn_reflns_limit_h_max       14
_diffrn_reflns_limit_h_min       -14
_diffrn_reflns_limit_k_max       25
_diffrn_reflns_limit_k_min       -27
_diffrn_reflns_limit_l_max       17
_diffrn_reflns_limit_l_min       -17
_diffrn_reflns_number            246179
_diffrn_reflns_point_group_measured_fraction_full 1.000
_diffrn_reflns_point_group_measured_fraction_max 0.995
_diffrn_reflns_theta_full        67.684
_diffrn_reflns_theta_max         70.990
_diffrn_reflns_theta_min         3.581
_diffrn_ambient_environment      'perfluoro polyether oil / N~2~'
_diffrn_detector                 'CCD plate'
_diffrn_detector_area_resol_mean 7.9621
_diffrn_detector_type            Eos
_diffrn_measured_fraction_theta_full 1.000
_diffrn_measured_fraction_theta_max 0.995
_diffrn_measurement_details      
;
#__ type_ start__ end____ width___ exp.time_
  1 omega  -69.00   18.00   1.0000    1.0000
omega____ theta____ kappa____ phi______ frames
    -        0.0000  -57.0000  150.0000 87

#__ type_ start__ end____ width___ exp.time_
  2 omega  -24.00   26.00   1.0000    1.0000
omega____ theta____ kappa____ phi______ frames
    -        0.0000   38.0000 -150.0000 50

#__ type_ start__ end____ width___ exp.time_
  3 omega  -30.00   17.00   1.0000    1.0000
omega____ theta____ kappa____ phi______ frames
    -        0.0000  -57.0000 -120.0000 47

#__ type_ start__ end____ width___ exp.time_
  4 omega  -71.00   35.00   1.0000    1.0000
omega____ theta____ kappa____ phi______ frames
    -        0.0000  -22.0000  -29.0000 106

#__ type_ start__ end____ width___ exp.time_
  5 omega   32.00   69.00   1.0000    1.0000
omega____ theta____ kappa____ phi______ frames
    -        0.0000   57.0000  -60.0000 37

#__ type_ start__ end____ width___ exp.time_
  6 omega   -8.00   30.00   1.0000    1.0000
omega____ theta____ kappa____ phi______ frames
    -        0.0000   57.0000  -60.0000 38

#__ type_ start__ end____ width___ exp.time_
  7 omega   25.00   64.00   1.0000    1.0000
omega____ theta____ kappa____ phi______ frames
    -        0.0000   57.0000   90.0000 39

#__ type_ start__ end____ width___ exp.time_
  8 omega   -3.00   33.00   1.0000    1.0000
omega____ theta____ kappa____ phi______ frames
    -       26.0000   80.0000  -50.2162 36

#__ type_ start__ end____ width___ exp.time_
  9 omega   -1.00   24.00   1.0000    2.0000
omega____ theta____ kappa____ phi______ frames
    -       30.0000   79.0000   13.8621 25

#__ type_ start__ end____ width___ exp.time_
 10 omega    3.00   28.00   1.0000    2.0000
omega____ theta____ kappa____ phi______ frames
    -       34.0000   78.0000  136.0258 25

#__ type_ start__ end____ width___ exp.time_
 11 omega    6.00   31.00   1.0000    2.0000
omega____ theta____ kappa____ phi______ frames
    -       38.0000   80.0000  -26.1926 25

#__ type_ start__ end____ width___ exp.time_
 12 omega    7.00   36.00   1.0000    2.0000
omega____ theta____ kappa____ phi______ frames
    -       38.0000   79.0000  178.8307 29

#__ type_ start__ end____ width___ exp.time_
 13 omega    7.00   32.00   1.0000    2.0000
omega____ theta____ kappa____ phi______ frames
    -       38.0000   79.0000   47.2132 25

#__ type_ start__ end____ width___ exp.time_
 14 omega   80.00  107.00   1.0000    2.0000
omega____ theta____ kappa____ phi______ frames
    -       42.0000   77.0000  -69.0234 27

#__ type_ start__ end____ width___ exp.time_
 15 omega   11.00   36.00   1.0000    2.0000
omega____ theta____ kappa____ phi______ frames
    -       42.0000   78.0000  105.4770 25

#__ type_ start__ end____ width___ exp.time_
 16 omega   14.00   39.00   1.0000    2.0000
omega____ theta____ kappa____ phi______ frames
    -       42.0000   77.0000  -69.0234 25

#__ type_ start__ end____ width___ exp.time_
 17 omega   14.00   42.00   1.0000    2.0000
omega____ theta____ kappa____ phi______ frames
    -       46.0000   80.0000  177.6452 28

#__ type_ start__ end____ width___ exp.time_
 18 omega   17.00   44.00   1.0000    2.0000
omega____ theta____ kappa____ phi______ frames
    -       46.0000   77.0000  -33.4778 27

#__ type_ start__ end____ width___ exp.time_
 19 omega   15.00   40.00   1.0000    2.0000
omega____ theta____ kappa____ phi______ frames
    -       46.0000   78.0000  135.6413 25

#__ type_ start__ end____ width___ exp.time_
 20 omega   14.00   39.00   1.0000    2.0000
omega____ theta____ kappa____ phi______ frames
    -       46.0000   80.0000 -146.1192 25

#__ type_ start__ end____ width___ exp.time_
 21 omega   15.00   40.00   1.0000    2.0000
omega____ theta____ kappa____ phi______ frames
    -       46.0000   78.0000  102.6735 25

#__ type_ start__ end____ width___ exp.time_
 22 omega   16.00   41.00   1.0000    2.0000
omega____ theta____ kappa____ phi______ frames
    -       46.0000   78.0000   39.9970 25

#__ type_ start__ end____ width___ exp.time_
 23 omega   19.00   44.00   1.0000    2.0000
omega____ theta____ kappa____ phi______ frames
    -       50.0000   79.0000  167.8454 25

#__ type_ start__ end____ width___ exp.time_
 24 omega   19.00   44.00   1.0000    2.0000
omega____ theta____ kappa____ phi______ frames
    -       50.0000   78.0000    8.7986 25

#__ type_ start__ end____ width___ exp.time_
 25 omega   19.00   44.00   1.0000    2.0000
omega____ theta____ kappa____ phi______ frames
    -       50.0000   79.0000  -11.8080 25

#__ type_ start__ end____ width___ exp.time_
 26 omega   19.00   46.00   1.0000    2.0000
omega____ theta____ kappa____ phi______ frames
    -       50.0000   78.0000  -71.8814 27

#__ type_ start__ end____ width___ exp.time_
 27 omega   19.00   45.00   1.0000    2.0000
omega____ theta____ kappa____ phi______ frames
    -       50.0000   78.0000 -114.9954 26

#__ type_ start__ end____ width___ exp.time_
 28 omega   20.00   48.00   1.0000    2.0000
omega____ theta____ kappa____ phi______ frames
    -       50.0000   77.0000 -140.6182 28

#__ type_ start__ end____ width___ exp.time_
 29 omega   21.00   46.00   1.0000    2.0000
omega____ theta____ kappa____ phi______ frames
    -       50.0000   77.0000   63.4293 25

#__ type_ start__ end____ width___ exp.time_
 30 omega   19.00   44.00   1.0000    2.0000
omega____ theta____ kappa____ phi______ frames
    -       50.0000   79.0000  -38.9306 25

#__ type_ start__ end____ width___ exp.time_
 31 omega   24.00   51.00   1.0000    2.0000
omega____ theta____ kappa____ phi______ frames
    -       54.0000   77.0000    0.0000 27

#__ type_ start__ end____ width___ exp.time_
 32 omega   24.00   52.00   1.0000    2.0000
omega____ theta____ kappa____ phi______ frames
    -       54.0000   77.0000  150.0000 28

#__ type_ start__ end____ width___ exp.time_
 33 omega   25.00   52.00   1.0000    2.0000
omega____ theta____ kappa____ phi______ frames
    -       54.0000   77.0000   60.0000 27

#__ type_ start__ end____ width___ exp.time_
 34 omega  -16.00   85.00   1.0000    2.0000
omega____ theta____ kappa____ phi______ frames
    -       54.0000  -80.0000   97.3582 101

#__ type_ start__ end____ width___ exp.time_
 35 omega   27.00   54.00   1.0000    2.0000
omega____ theta____ kappa____ phi______ frames
    -       54.0000   77.0000   90.0000 27

#__ type_ start__ end____ width___ exp.time_
 36 omega   23.00   48.00   1.0000    2.0000
omega____ theta____ kappa____ phi______ frames
    -       54.0000   78.0000 -129.7549 25

#__ type_ start__ end____ width___ exp.time_
 37 omega   26.00   55.00   1.0000    2.0000
omega____ theta____ kappa____ phi______ frames
    -       54.0000   75.0000  -75.7526 29

#__ type_ start__ end____ width___ exp.time_
 38 omega   24.00   51.00   1.0000    2.0000
omega____ theta____ kappa____ phi______ frames
    -       54.0000   77.0000  120.0000 27

#__ type_ start__ end____ width___ exp.time_
 39 omega   25.00   50.00   1.0000    2.0000
omega____ theta____ kappa____ phi______ frames
    -       54.0000   77.0000  132.8650 25

#__ type_ start__ end____ width___ exp.time_
 40 omega   27.00   54.00   1.0000    2.0000
omega____ theta____ kappa____ phi______ frames
    -       54.0000   77.0000  -60.0000 27

#__ type_ start__ end____ width___ exp.time_
 41 omega   24.00   51.00   1.0000    2.0000
omega____ theta____ kappa____ phi______ frames
    -       54.0000   77.0000   30.0000 27

#__ type_ start__ end____ width___ exp.time_
 42 omega   26.00   53.00   1.0000    2.0000
omega____ theta____ kappa____ phi______ frames
    -       54.0000   75.0000 -168.5368 27

#__ type_ start__ end____ width___ exp.time_
 43 omega   29.00   57.00   1.0000    2.0000
omega____ theta____ kappa____ phi______ frames
    -       58.0000   77.0000  -93.2717 28

#__ type_ start__ end____ width___ exp.time_
 44 omega   29.00   56.00   1.0000    2.0000
omega____ theta____ kappa____ phi______ frames
    -       58.0000   75.0000  -35.1904 27

#__ type_ start__ end____ width___ exp.time_
 45 omega   31.00   60.00   1.0000    2.0000
omega____ theta____ kappa____ phi______ frames
    -       58.0000   72.0000  104.2104 29

#__ type_ start__ end____ width___ exp.time_
 46 omega   28.00   61.00   1.0000    2.0000
omega____ theta____ kappa____ phi______ frames
    -       58.0000   77.0000  -78.3577 33

#__ type_ start__ end____ width___ exp.time_
 47 omega  -13.00   77.00   1.0000    2.0000
omega____ theta____ kappa____ phi______ frames
    -       58.0000  -79.0000   17.6666 90

#__ type_ start__ end____ width___ exp.time_
 48 omega   29.00   56.00   1.0000    2.0000
omega____ theta____ kappa____ phi______ frames
    -       58.0000   77.0000 -131.9413 27

#__ type_ start__ end____ width___ exp.time_
 49 omega   30.00   56.00   1.0000    2.0000
omega____ theta____ kappa____ phi______ frames
    -       58.0000   76.0000   66.2038 26

#__ type_ start__ end____ width___ exp.time_
 50 omega   28.00   55.00   1.0000    2.0000
omega____ theta____ kappa____ phi______ frames
    -       58.0000   77.0000  166.0495 27

#__ type_ start__ end____ width___ exp.time_
 51 omega   28.00   55.00   1.0000    2.0000
omega____ theta____ kappa____ phi______ frames
    -       58.0000   77.0000  124.9617 27

#__ type_ start__ end____ width___ exp.time_
 52 omega   38.00   65.00   1.0000    2.0000
omega____ theta____ kappa____ phi______ frames
    -       62.0000   68.0000 -143.2709 27

#__ type_ start__ end____ width___ exp.time_
 53 omega   36.00   69.00   1.0000    2.0000
omega____ theta____ kappa____ phi______ frames
    -       62.0000   72.0000   27.4595 33

#__ type_ start__ end____ width___ exp.time_
 54 omega   50.00   77.00   1.0000    2.0000
omega____ theta____ kappa____ phi______ frames
    -       62.0000  -80.0000  150.8642 27

#__ type_ start__ end____ width___ exp.time_
 55 omega   48.00   75.00   1.0000    2.0000
omega____ theta____ kappa____ phi______ frames
    -       62.0000  -80.0000  -71.6313 27

#__ type_ start__ end____ width___ exp.time_
 56 omega   36.00   62.00   1.0000    2.0000
omega____ theta____ kappa____ phi______ frames
    -       62.0000   70.0000  -59.0344 26

#__ type_ start__ end____ width___ exp.time_
 57 omega   40.00   67.00   1.0000    2.0000
omega____ theta____ kappa____ phi______ frames
    -       62.0000   72.0000  -21.6683 27

#__ type_ start__ end____ width___ exp.time_
 58 omega   33.00   60.00   1.0000    2.0000
omega____ theta____ kappa____ phi______ frames
    -       62.0000   77.0000 -124.0810 27

#__ type_ start__ end____ width___ exp.time_
 59 omega   37.00   62.00   1.0000    2.0000
omega____ theta____ kappa____ phi______ frames
    -       62.0000   70.0000   74.8654 25

#__ type_ start__ end____ width___ exp.time_
 60 omega   -5.00   94.00   1.0000    2.0000
omega____ theta____ kappa____ phi______ frames
    -       62.0000  -80.0000 -143.5566 99

#__ type_ start__ end____ width___ exp.time_
 61 omega   38.00   79.00   1.0000    2.0000
omega____ theta____ kappa____ phi______ frames
    -       66.0000   73.0000   -3.8520 41

#__ type_ start__ end____ width___ exp.time_
 62 omega   38.00   65.00   1.0000    2.0000
omega____ theta____ kappa____ phi______ frames
    -       66.0000   77.0000 -114.0289 27

#__ type_ start__ end____ width___ exp.time_
 63 omega   46.00  101.00   1.0000    2.0000
omega____ theta____ kappa____ phi______ frames
    -       66.0000   69.0000  164.7676 55

#__ type_ start__ end____ width___ exp.time_
 64 omega   37.00   64.00   1.0000    2.0000
omega____ theta____ kappa____ phi______ frames
    -       66.0000   76.0000   81.8883 27

#__ type_ start__ end____ width___ exp.time_
 65 omega   37.00   67.00   1.0000    2.0000
omega____ theta____ kappa____ phi______ frames
    -       66.0000   76.0000   34.1126 30

#__ type_ start__ end____ width___ exp.time_
 66 omega   42.00   77.00   1.0000    2.0000
omega____ theta____ kappa____ phi______ frames
    -       70.0000   74.0000   87.6404 35

#__ type_ start__ end____ width___ exp.time_
 67 omega   47.00  118.00   1.0000    2.0000
omega____ theta____ kappa____ phi______ frames
    -       70.0000   65.0000   70.5529 71

#__ type_ start__ end____ width___ exp.time_
 68 omega   48.00  116.00   1.0000    2.0000
omega____ theta____ kappa____ phi______ frames
    -       70.0000   62.0000    4.7205 68

#__ type_ start__ end____ width___ exp.time_
 69 omega   42.00   84.00   1.0000    2.0000
omega____ theta____ kappa____ phi______ frames
    -       70.0000   75.0000 -129.5509 42

#__ type_ start__ end____ width___ exp.time_
 70 omega   40.00   83.00   1.0000    2.0000
omega____ theta____ kappa____ phi______ frames
    -       70.0000   77.0000  131.6767 43

#__ type_ start__ end____ width___ exp.time_
 71 omega   42.00   67.00   1.0000    2.0000
omega____ theta____ kappa____ phi______ frames
    -       70.0000   75.0000  -49.2049 25

#__ type_ start__ end____ width___ exp.time_
 72 omega   42.00   77.00   1.0000    2.0000
omega____ theta____ kappa____ phi______ frames
    -       70.0000   75.0000  178.0190 35

#__ type_ start__ end____ width___ exp.time_
 73 omega   44.00  101.00   1.0000    2.0000
omega____ theta____ kappa____ phi______ frames
    -       74.0000   77.0000 -124.6152 57

#__ type_ start__ end____ width___ exp.time_
 74 omega   44.00   71.00   1.0000    2.0000
omega____ theta____ kappa____ phi______ frames
    -       74.0000   77.0000   81.2943 27

#__ type_ start__ end____ width___ exp.time_
 75 omega   50.00   86.00   1.0000    2.0000
omega____ theta____ kappa____ phi______ frames
    -       74.0000   69.0000  105.5924 36

#__ type_ start__ end____ width___ exp.time_
 76 omega   46.00   85.00   1.0000    2.0000
omega____ theta____ kappa____ phi______ frames
    -       74.0000   73.0000 -158.5771 39

#__ type_ start__ end____ width___ exp.time_
 77 omega   44.00   76.00   1.0000    2.0000
omega____ theta____ kappa____ phi______ frames
    -       74.0000   77.0000  -80.0216 32

#__ type_ start__ end____ width___ exp.time_
 78 omega   45.00   94.00   1.0000    2.0000
omega____ theta____ kappa____ phi______ frames
    -       74.0000   76.0000  -98.8930 49

#__ type_ start__ end____ width___ exp.time_
 79 omega   52.00  120.00   1.0000    2.0000
omega____ theta____ kappa____ phi______ frames
    -       74.0000   77.0000  131.9921 68

#__ type_ start__ end____ width___ exp.time_
 80 omega   51.00   78.00   1.0000    2.0000
omega____ theta____ kappa____ phi______ frames
    -       78.0000   71.0000   26.9116 27

#__ type_ start__ end____ width___ exp.time_
 81 omega   49.00  110.00   1.0000    2.0000
omega____ theta____ kappa____ phi______ frames
    -       78.0000   76.0000  153.2224 61

#__ type_ start__ end____ width___ exp.time_
 82 omega   71.00  108.00   1.0000    2.0000
omega____ theta____ kappa____ phi______ frames
    -       78.0000  -79.0000  100.6318 37

#__ type_ start__ end____ width___ exp.time_
 83 omega   49.00   77.00   1.0000    2.0000
omega____ theta____ kappa____ phi______ frames
    -       78.0000   75.0000   31.5125 28

#__ type_ start__ end____ width___ exp.time_
 84 omega   51.00   78.00   1.0000    2.0000
omega____ theta____ kappa____ phi______ frames
    -       78.0000   75.0000   56.7140 27

#__ type_ start__ end____ width___ exp.time_
 85 omega   50.00   75.00   1.0000    2.0000
omega____ theta____ kappa____ phi______ frames
    -       78.0000   75.0000  100.2666 25

#__ type_ start__ end____ width___ exp.time_
 86 omega   50.00   76.00   1.0000    2.0000
omega____ theta____ kappa____ phi______ frames
    -       78.0000   76.0000  118.8142 26

#__ type_ start__ end____ width___ exp.time_
 87 omega   58.00  135.00   1.0000    2.0000
omega____ theta____ kappa____ phi______ frames
    -       78.0000   63.0000  -43.9420 77

#__ type_ start__ end____ width___ exp.time_
 88 omega   70.00   97.00   1.0000    8.0000
omega____ theta____ kappa____ phi______ frames
    -       82.0000  -80.0000  -41.9008 27

#__ type_ start__ end____ width___ exp.time_
 89 omega   62.00   91.00   1.0000    8.0000
omega____ theta____ kappa____ phi______ frames
    -       82.0000   57.0000   42.1279 29

#__ type_ start__ end____ width___ exp.time_
 90 omega   56.00   83.00   1.0000    8.0000
omega____ theta____ kappa____ phi______ frames
    -       82.0000   70.0000  -66.6283 27

#__ type_ start__ end____ width___ exp.time_
 91 omega   53.00   79.00   1.0000    8.0000
omega____ theta____ kappa____ phi______ frames
    -       82.0000   77.0000 -101.3224 26

#__ type_ start__ end____ width___ exp.time_
 92 omega   54.00   80.00   1.0000    8.0000
omega____ theta____ kappa____ phi______ frames
    -       82.0000   76.0000 -119.4183 26

#__ type_ start__ end____ width___ exp.time_
 93 omega   55.00   82.00   1.0000    8.0000
omega____ theta____ kappa____ phi______ frames
    -       82.0000   72.0000  -17.2282 27

#__ type_ start__ end____ width___ exp.time_
 94 omega   56.00  113.00   1.0000    8.0000
omega____ theta____ kappa____ phi______ frames
    -       82.0000   70.0000   90.9975 57

#__ type_ start__ end____ width___ exp.time_
 95 omega   61.00   93.00   1.0000    8.0000
omega____ theta____ kappa____ phi______ frames
    -       82.0000   61.0000  168.5548 32

#__ type_ start__ end____ width___ exp.time_
 96 omega   55.00   80.00   1.0000    8.0000
omega____ theta____ kappa____ phi______ frames
    -       82.0000   73.0000  -48.2401 25

#__ type_ start__ end____ width___ exp.time_
 97 omega   67.00  100.00   1.0000    8.0000
omega____ theta____ kappa____ phi______ frames
    -       86.0000   63.0000  -28.8702 33

#__ type_ start__ end____ width___ exp.time_
 98 omega   68.00  106.00   1.0000    8.0000
omega____ theta____ kappa____ phi______ frames
    -       86.0000   55.0000  151.8232 38

#__ type_ start__ end____ width___ exp.time_
 99 omega   68.00   95.00   1.0000    8.0000
omega____ theta____ kappa____ phi______ frames
    -       86.0000   60.0000   52.6052 27

#__ type_ start__ end____ width___ exp.time_
100 omega   58.00   88.00   1.0000    8.0000
omega____ theta____ kappa____ phi______ frames
    -       86.0000   74.0000   65.0111 30

#__ type_ start__ end____ width___ exp.time_
101 omega   64.00  122.00   1.0000    8.0000
omega____ theta____ kappa____ phi______ frames
    -       86.0000   62.0000 -140.0841 58

#__ type_ start__ end____ width___ exp.time_
102 omega   65.00   95.00   1.0000    8.0000
omega____ theta____ kappa____ phi______ frames
    -       86.0000   57.0000 -148.7501 30

#__ type_ start__ end____ width___ exp.time_
103 omega   57.00  104.00   1.0000    8.0000
omega____ theta____ kappa____ phi______ frames
    -       86.0000   76.0000  165.8288 47

#__ type_ start__ end____ width___ exp.time_
104 omega   59.00  155.00   1.0000    8.0000
omega____ theta____ kappa____ phi______ frames
    -       86.0000   74.0000  -15.8130 96

#__ type_ start__ end____ width___ exp.time_
105 omega   70.00  103.00   1.0000    8.0000
omega____ theta____ kappa____ phi______ frames
    -       90.0000   58.0000 -174.2579 33

#__ type_ start__ end____ width___ exp.time_
106 omega   68.00   97.00   1.0000    8.0000
omega____ theta____ kappa____ phi______ frames
    -       90.0000   47.0000 -172.2454 29

#__ type_ start__ end____ width___ exp.time_
107 omega   69.00  146.00   1.0000    8.0000
omega____ theta____ kappa____ phi______ frames
    -       90.0000   55.0000   61.3166 77

#__ type_ start__ end____ width___ exp.time_
108 omega   64.00   93.00   1.0000    8.0000
omega____ theta____ kappa____ phi______ frames
    -       90.0000   70.0000 -107.6435 29

#__ type_ start__ end____ width___ exp.time_
109 omega   64.00  115.00   1.0000    8.0000
omega____ theta____ kappa____ phi______ frames
    -       90.0000   71.0000  -70.7182 51

#__ type_ start__ end____ width___ exp.time_
110 omega   62.00  158.00   1.0000    8.0000
omega____ theta____ kappa____ phi______ frames
    -       90.0000   73.0000   91.7292 96

#__ type_ start__ end____ width___ exp.time_
111 omega   69.00  101.00   1.0000    8.0000
omega____ theta____ kappa____ phi______ frames
    -       90.0000   63.0000  121.2493 32

#__ type_ start__ end____ width___ exp.time_
112 omega   73.00  100.00   1.0000    8.0000
omega____ theta____ kappa____ phi______ frames
    -       94.0000   56.0000   42.5741 27

#__ type_ start__ end____ width___ exp.time_
113 omega   69.00   95.00   1.0000    8.0000
omega____ theta____ kappa____ phi______ frames
    -       94.0000   69.0000   43.1119 26

#__ type_ start__ end____ width___ exp.time_
114 omega   71.00  159.00   1.0000    8.0000
omega____ theta____ kappa____ phi______ frames
    -       94.0000   64.0000 -134.4832 88

#__ type_ start__ end____ width___ exp.time_
115 omega   72.00   99.00   1.0000    8.0000
omega____ theta____ kappa____ phi______ frames
    -       94.0000   51.0000   21.5222 27

#__ type_ start__ end____ width___ exp.time_
116 omega   78.00  105.00   1.0000    8.0000
omega____ theta____ kappa____ phi______ frames
    -       98.0000   63.0000 -116.8200 27

#__ type_ start__ end____ width___ exp.time_
117 omega   69.00   96.00   1.0000    8.0000
omega____ theta____ kappa____ phi______ frames
    -       98.0000   76.0000 -164.4445 27

#__ type_ start__ end____ width___ exp.time_
118 omega   82.00  170.00   1.0000    8.0000
omega____ theta____ kappa____ phi______ frames
    -      102.0000   56.0000   23.9022 88

#__ type_ start__ end____ width___ exp.time_
119 omega  135.00  162.00   1.0000    8.0000
omega____ theta____ kappa____ phi______ frames
    -      102.0000   73.0000  -70.6661 27

#__ type_ start__ end____ width___ exp.time_
120 omega   75.00  132.00   1.0000    8.0000
omega____ theta____ kappa____ phi______ frames
    -      102.0000   73.0000  -70.6661 57

#__ type_ start__ end____ width___ exp.time_
121 omega   74.00   99.00   1.0000    8.0000
omega____ theta____ kappa____ phi______ frames
    -      102.0000  -80.0000 -144.4389 25

#__ type_ start__ end____ width___ exp.time_
122 omega   79.00  104.00   1.0000    8.0000
omega____ theta____ kappa____ phi______ frames
    -      108.0000   77.0000 -150.0000 25

#__ type_ start__ end____ width___ exp.time_
123 omega  121.00  170.00   1.0000    8.0000
omega____ theta____ kappa____ phi______ frames
    -      108.0000   77.0000   30.0000 49

#__ type_ start__ end____ width___ exp.time_
124 omega   78.00  108.00   1.0000    8.0000
omega____ theta____ kappa____ phi______ frames
    -      108.0000   77.0000   30.0000 30

#__ type_ start__ end____ width___ exp.time_
125 omega   78.00  177.00   1.0000    8.0000
omega____ theta____ kappa____ phi______ frames
    -      108.0000   77.0000  -60.0000 99

#__ type_ start__ end____ width___ exp.time_
126 omega   78.00  105.00   1.0000    8.0000
omega____ theta____ kappa____ phi______ frames
    -      108.0000   77.0000    0.0000 27

#__ type_ start__ end____ width___ exp.time_
127 omega   78.00  105.00   1.0000    8.0000
omega____ theta____ kappa____ phi______ frames
    -      108.0000   77.0000  120.0000 27

#__ type_ start__ end____ width___ exp.time_
128 omega  134.00  161.00   1.0000    8.0000
omega____ theta____ kappa____ phi______ frames
    -      108.0000   64.0000 -180.0000 27

#__ type_ start__ end____ width___ exp.time_
129 omega   85.00  111.00   1.0000    8.0000
omega____ theta____ kappa____ phi______ frames
    -      108.0000   64.0000 -180.0000 26

#__ type_ start__ end____ width___ exp.time_
130 omega   78.00  177.00   1.0000    8.0000
omega____ theta____ kappa____ phi______ frames
    -      108.0000   77.0000   60.0000 99

#__ type_ start__ end____ width___ exp.time_
131 omega   85.00  112.00   1.0000    8.0000
omega____ theta____ kappa____ phi______ frames
    -      108.0000   64.0000  -30.0000 27

#__ type_ start__ end____ width___ exp.time_
132 omega   86.00  174.00   1.0000    8.0000
omega____ theta____ kappa____ phi______ frames
    -      108.0000   64.0000  150.0000 88

#__ type_ start__ end____ width___ exp.time_
133 omega   78.00  105.00   1.0000    8.0000
omega____ theta____ kappa____ phi______ frames
    -      108.0000  -79.0000 -169.9219 27

#__ type_ start__ end____ width___ exp.time_
134 omega   38.00   63.00   1.0000    8.0000
omega____ theta____ kappa____ phi______ frames
    -      108.0000  -79.0000 -169.9219 25

#__ type_ start__ end____ width___ exp.time_
135 omega   87.00  176.00   1.0000    8.0000
omega____ theta____ kappa____ phi______ frames
    -      108.0000   47.0000 -134.2321 89

#__ type_ start__ end____ width___ exp.time_
136 omega   84.00  162.00   1.0000    8.0000
omega____ theta____ kappa____ phi______ frames
    -      108.0000   70.0000  103.1528 78

#__ type_ start__ end____ width___ exp.time_
137 omega   40.00   97.00   1.0000    8.0000
omega____ theta____ kappa____ phi______ frames
    -      108.0000  -78.0000   -7.6484 57

#__ type_ start__ end____ width___ exp.time_
138 omega   39.00  137.00   1.0000    8.0000
omega____ theta____ kappa____ phi______ frames
    -      108.0000  -80.0000  -53.0620 98

#__ type_ start__ end____ width___ exp.time_
139 omega   92.00  139.00   1.0000    8.0000
omega____ theta____ kappa____ phi______ frames
    -      108.0000  -79.0000  120.9229 47

#__ type_ start__ end____ width___ exp.time_
140 omega   37.00   64.00   1.0000    8.0000
omega____ theta____ kappa____ phi______ frames
    -      108.0000  -79.0000  120.9229 27

#__ type_ start__ end____ width___ exp.time_
141 omega   80.00  105.00   1.0000    8.0000
omega____ theta____ kappa____ phi______ frames
    -      108.0000  -79.0000   95.5011 25

#__ type_ start__ end____ width___ exp.time_
142 omega   37.00  140.00   1.0000    8.0000
omega____ theta____ kappa____ phi______ frames
    -      108.0000  -80.0000   31.3166 103

#__ type_ start__ end____ width___ exp.time_
143 omega   42.00  102.00   1.0000    8.0000
omega____ theta____ kappa____ phi______ frames
    -      108.0000  -77.0000   60.0000 60

#__ type_ start__ end____ width___ exp.time_
144 omega   83.00  164.00   1.0000    8.0000
omega____ theta____ kappa____ phi______ frames
    -      108.0000   38.0000    0.0000 81

#__ type_ start__ end____ width___ exp.time_
145 omega   85.00  166.00   1.0000    8.0000
omega____ theta____ kappa____ phi______ frames
    -      108.0000   38.0000  -60.0000 81

#__ type_ start__ end____ width___ exp.time_
146 omega   85.00  112.00   1.0000    8.0000
omega____ theta____ kappa____ phi______ frames
    -      108.0000   38.0000 -150.0000 27

#__ type_ start__ end____ width___ exp.time_
147 omega  115.00  140.00   1.0000    8.0000
omega____ theta____ kappa____ phi______ frames
    -      108.0000  -80.0000 -106.6863 25

#__ type_ start__ end____ width___ exp.time_
148 omega   88.00  115.00   1.0000    8.0000
omega____ theta____ kappa____ phi______ frames
    -      108.0000   64.0000 -150.0000 27

#__ type_ start__ end____ width___ exp.time_
149 omega   39.00  109.00   1.0000    8.0000
omega____ theta____ kappa____ phi______ frames
    -      108.0000  -80.0000 -106.6863 70

#__ type_ start__ end____ width___ exp.time_
150 omega   56.00  137.00   1.0000    8.0000
omega____ theta____ kappa____ phi______ frames
    -      108.0000  -80.0000  158.1539 81

#__ type_ start__ end____ width___ exp.time_
151 omega   85.00  116.00   1.0000    8.0000
omega____ theta____ kappa____ phi______ frames
    -      108.0000   64.0000   60.0000 31

#__ type_ start__ end____ width___ exp.time_
152 omega   79.00  104.00   1.0000    8.0000
omega____ theta____ kappa____ phi______ frames
    -      108.0000   77.0000  -90.0000 25

#__ type_ start__ end____ width___ exp.time_
153 omega   86.00  175.00   1.0000    8.0000
omega____ theta____ kappa____ phi______ frames
    -      108.0000   64.0000  120.0000 89

#__ type_ start__ end____ width___ exp.time_
154 omega   85.00  112.00   1.0000    8.0000
omega____ theta____ kappa____ phi______ frames
    -      108.0000   64.0000   90.0000 27

#__ type_ start__ end____ width___ exp.time_
155 omega   85.00  175.00   1.0000    8.0000
omega____ theta____ kappa____ phi______ frames
    -      108.0000   64.0000    0.0000 90

#__ type_ start__ end____ width___ exp.time_
156 omega   85.00  174.00   1.0000    8.0000
omega____ theta____ kappa____ phi______ frames
    -      108.0000   64.0000 -120.0000 89

#__ type_ start__ end____ width___ exp.time_
157 omega  109.00  177.00   1.0000    8.0000
omega____ theta____ kappa____ phi______ frames
    -      108.0000   73.0000 -177.7509 68

#__ type_ start__ end____ width___ exp.time_
158 omega   80.00  107.00   1.0000    8.0000
omega____ theta____ kappa____ phi______ frames
    -      108.0000   73.0000 -177.7509 27

#__ type_ start__ end____ width___ exp.time_
159 omega  135.00  170.00   1.0000    8.0000
omega____ theta____ kappa____ phi______ frames
    -      108.0000   64.0000  -90.0000 35

#__ type_ start__ end____ width___ exp.time_
160 omega   87.00  114.00   1.0000    8.0000
omega____ theta____ kappa____ phi______ frames
    -      108.0000   64.0000  -90.0000 27

#__ type_ start__ end____ width___ exp.time_
161 omega   79.00  106.00   1.0000    8.0000
omega____ theta____ kappa____ phi______ frames
    -      108.0000   77.0000  150.0000 27

#__ type_ start__ end____ width___ exp.time_
162 omega  143.00  168.00   1.0000    8.0000
omega____ theta____ kappa____ phi______ frames
    -      108.0000   77.0000 -120.0000 25

#__ type_ start__ end____ width___ exp.time_
163 omega   78.00  104.00   1.0000    8.0000
omega____ theta____ kappa____ phi______ frames
    -      108.0000   77.0000 -120.0000 26

#__ type_ start__ end____ width___ exp.time_
164 omega  135.00  162.00   1.0000    8.0000
omega____ theta____ kappa____ phi______ frames
    -      108.0000   77.0000  -30.0000 27

#__ type_ start__ end____ width___ exp.time_
165 omega   78.00  105.00   1.0000    8.0000
omega____ theta____ kappa____ phi______ frames
    -      108.0000   77.0000  -30.0000 27

#__ type_ start__ end____ width___ exp.time_
166 omega   78.00  104.00   1.0000    8.0000
omega____ theta____ kappa____ phi______ frames
    -      108.0000   77.0000   90.0000 26

#__ type_ start__ end____ width___ exp.time_
167 omega  -44.00   73.00   1.0000    1.0000
omega____ theta____ kappa____ phi______ frames
    -        0.0000   19.0000   30.0000 117

#__ type_ start__ end____ width___ exp.time_
168 omega  -69.00   21.00   1.0000    1.0000
omega____ theta____ kappa____ phi______ frames
    -        0.0000  -57.0000   90.0000 90

#__ type_ start__ end____ width___ exp.time_
169 omega  -26.00   72.00   1.0000    1.0000
omega____ theta____ kappa____ phi______ frames
    -        0.0000   38.0000  -90.0000 98

#__ type_ start__ end____ width___ exp.time_
170 omega  -26.00   72.00   1.0000    1.0000
omega____ theta____ kappa____ phi______ frames
    -        0.0000   38.0000  150.0000 98

#__ type_ start__ end____ width___ exp.time_
171 omega  -73.00   44.00   1.0000    1.0000
omega____ theta____ kappa____ phi______ frames
    -        0.0000  -19.0000  -90.0000 117

#__ type_ start__ end____ width___ exp.time_
172 omega  -12.00   88.00   1.0000    1.0000
omega____ theta____ kappa____ phi______ frames
    -       18.0000   77.0000   84.9618 100

#__ type_ start__ end____ width___ exp.time_
173 omega   -7.00   92.00   1.0000    1.0000
omega____ theta____ kappa____ phi______ frames
    -       22.0000   76.0000  169.8428 99

#__ type_ start__ end____ width___ exp.time_
174 omega   -3.00   96.00   1.0000    1.0000
omega____ theta____ kappa____ phi______ frames
    -       26.0000   75.0000   34.2575 99

#__ type_ start__ end____ width___ exp.time_
175 omega   -3.00   96.00   1.0000    1.0000
omega____ theta____ kappa____ phi______ frames
    -       26.0000   75.0000  -93.1269 99

#__ type_ start__ end____ width___ exp.time_
176 omega   15.00   49.00   1.0000    2.0000
omega____ theta____ kappa____ phi______ frames
    -       46.0000   78.0000   39.9970 34

#__ type_ start__ end____ width___ exp.time_
177 omega   15.00   49.00   1.0000    2.0000
omega____ theta____ kappa____ phi______ frames
    -       46.0000   78.0000  102.6735 34

#__ type_ start__ end____ width___ exp.time_
178 omega   15.00   49.00   1.0000    2.0000
omega____ theta____ kappa____ phi______ frames
    -       46.0000   78.0000  135.6413 34

#__ type_ start__ end____ width___ exp.time_
179 omega   14.00   46.00   1.0000    2.0000
omega____ theta____ kappa____ phi______ frames
    -       46.0000   80.0000  177.6452 32

#__ type_ start__ end____ width___ exp.time_
180 omega   19.00   47.00   1.0000    2.0000
omega____ theta____ kappa____ phi______ frames
    -       50.0000   79.0000  -11.8080 28

#__ type_ start__ end____ width___ exp.time_
181 omega   19.00   49.00   1.0000    2.0000
omega____ theta____ kappa____ phi______ frames
    -       50.0000   78.0000    8.7986 30

#__ type_ start__ end____ width___ exp.time_
182 omega   20.00  120.00   1.0000    2.0000
omega____ theta____ kappa____ phi______ frames
    -       50.0000   77.0000   63.4293 100

#__ type_ start__ end____ width___ exp.time_
183 omega   19.00   49.00   1.0000    2.0000
omega____ theta____ kappa____ phi______ frames
    -       50.0000   78.0000  -71.8814 30

#__ type_ start__ end____ width___ exp.time_
184 omega   19.00   49.00   1.0000    2.0000
omega____ theta____ kappa____ phi______ frames
    -       50.0000   78.0000 -114.9954 30

#__ type_ start__ end____ width___ exp.time_
185 omega   19.00   47.00   1.0000    2.0000
omega____ theta____ kappa____ phi______ frames
    -       50.0000   79.0000  -38.9306 28

#__ type_ start__ end____ width___ exp.time_
186 omega   24.00  124.00   1.0000    2.0000
omega____ theta____ kappa____ phi______ frames
    -       54.0000   77.0000  150.0000 100

#__ type_ start__ end____ width___ exp.time_
187 omega  -18.00   80.00   1.0000    2.0000
omega____ theta____ kappa____ phi______ frames
    -       54.0000  -38.0000  150.0000 98

#__ type_ start__ end____ width___ exp.time_
188 omega   24.00  124.00   1.0000    2.0000
omega____ theta____ kappa____ phi______ frames
    -       54.0000   77.0000   90.0000 100

#__ type_ start__ end____ width___ exp.time_
189 omega   24.00  124.00   1.0000    2.0000
omega____ theta____ kappa____ phi______ frames
    -       54.0000   77.0000  -60.0000 100

#__ type_ start__ end____ width___ exp.time_
190 omega   24.00  124.00   1.0000    2.0000
omega____ theta____ kappa____ phi______ frames
    -       54.0000   77.0000  132.8650 100

#__ type_ start__ end____ width___ exp.time_
191 omega   23.00   49.00   1.0000    2.0000
omega____ theta____ kappa____ phi______ frames
    -       54.0000   78.0000 -129.7549 26

#__ type_ start__ end____ width___ exp.time_
192 omega   29.00  128.00   1.0000    2.0000
omega____ theta____ kappa____ phi______ frames
    -       58.0000   76.0000  177.9442 99

#__ type_ start__ end____ width___ exp.time_
193 omega   30.00  128.00   1.0000    2.0000
omega____ theta____ kappa____ phi______ frames
    -       58.0000   74.0000 -115.8890 98

#__ type_ start__ end____ width___ exp.time_
194 omega   28.00  128.00   1.0000    2.0000
omega____ theta____ kappa____ phi______ frames
    -       58.0000   77.0000  -93.2717 100

#__ type_ start__ end____ width___ exp.time_
195 omega   28.00  128.00   1.0000    2.0000
omega____ theta____ kappa____ phi______ frames
    -       58.0000   77.0000  124.9617 100

#__ type_ start__ end____ width___ exp.time_
196 omega  -13.00   89.00   1.0000    2.0000
omega____ theta____ kappa____ phi______ frames
    -       58.0000  -79.0000   17.6666 102

#__ type_ start__ end____ width___ exp.time_
197 omega   36.00  131.00   1.0000    2.0000
omega____ theta____ kappa____ phi______ frames
    -       62.0000   70.0000   74.8654 95

#__ type_ start__ end____ width___ exp.time_
198 omega   35.00  131.00   1.0000    2.0000
omega____ theta____ kappa____ phi______ frames
    -       62.0000   72.0000   27.4595 96

#__ type_ start__ end____ width___ exp.time_
199 omega   -9.00   94.00   1.0000    2.0000
omega____ theta____ kappa____ phi______ frames
    -       62.0000  -80.0000  -71.6313 103

#__ type_ start__ end____ width___ exp.time_
200 omega   37.00  136.00   1.0000    2.0000
omega____ theta____ kappa____ phi______ frames
    -       66.0000   76.0000   81.8883 99

#__ type_ start__ end____ width___ exp.time_
201 omega   38.00  135.00   1.0000    2.0000
omega____ theta____ kappa____ phi______ frames
    -       66.0000   73.0000   -3.8520 97

#__ type_ start__ end____ width___ exp.time_
202 omega   37.00  136.00   1.0000    2.0000
omega____ theta____ kappa____ phi______ frames
    -       66.0000   76.0000   34.1126 99

#__ type_ start__ end____ width___ exp.time_
203 omega   42.00  140.00   1.0000    2.0000
omega____ theta____ kappa____ phi______ frames
    -       70.0000   74.0000   87.6404 98

#__ type_ start__ end____ width___ exp.time_
204 omega   48.00  138.00   1.0000    2.0000
omega____ theta____ kappa____ phi______ frames
    -       70.0000   62.0000    4.7205 90

#__ type_ start__ end____ width___ exp.time_
205 omega   41.00  140.00   1.0000    2.0000
omega____ theta____ kappa____ phi______ frames
    -       70.0000   75.0000 -129.5509 99

#__ type_ start__ end____ width___ exp.time_
206 omega   40.00  140.00   1.0000    2.0000
omega____ theta____ kappa____ phi______ frames
    -       70.0000   77.0000  131.6767 100

#__ type_ start__ end____ width___ exp.time_
207 omega   41.00  140.00   1.0000    2.0000
omega____ theta____ kappa____ phi______ frames
    -       70.0000   75.0000  -49.2049 99

#__ type_ start__ end____ width___ exp.time_
208 omega   -1.00  102.00   1.0000    2.0000
omega____ theta____ kappa____ phi______ frames
    -       70.0000  -80.0000 -119.9936 103

#__ type_ start__ end____ width___ exp.time_
209 omega   41.00  140.00   1.0000    2.0000
omega____ theta____ kappa____ phi______ frames
    -       70.0000   75.0000  178.0190 99

#__ type_ start__ end____ width___ exp.time_
210 omega   46.00  143.00   1.0000    2.0000
omega____ theta____ kappa____ phi______ frames
    -       74.0000   73.0000 -158.5771 97

#__ type_ start__ end____ width___ exp.time_
211 omega   45.00  144.00   1.0000    2.0000
omega____ theta____ kappa____ phi______ frames
    -       74.0000   76.0000  -98.8930 99

#__ type_ start__ end____ width___ exp.time_
212 omega   44.00  144.00   1.0000    2.0000
omega____ theta____ kappa____ phi______ frames
    -       74.0000   77.0000  -80.0216 100

#__ type_ start__ end____ width___ exp.time_
213 omega   52.00  144.00   1.0000    2.0000
omega____ theta____ kappa____ phi______ frames
    -       74.0000   50.0000   29.9122 92

#__ type_ start__ end____ width___ exp.time_
214 omega   44.00  144.00   1.0000    2.0000
omega____ theta____ kappa____ phi______ frames
    -       74.0000   77.0000 -124.6152 100

#__ type_ start__ end____ width___ exp.time_
215 omega   44.00  144.00   1.0000    2.0000
omega____ theta____ kappa____ phi______ frames
    -       74.0000   77.0000   81.2943 100

#__ type_ start__ end____ width___ exp.time_
216 omega   44.00  144.00   1.0000    2.0000
omega____ theta____ kappa____ phi______ frames
    -       74.0000   77.0000  131.9921 100

#__ type_ start__ end____ width___ exp.time_
217 omega   49.00  148.00   1.0000    2.0000
omega____ theta____ kappa____ phi______ frames
    -       78.0000   75.0000   56.7140 99

#__ type_ start__ end____ width___ exp.time_
218 omega   56.00  146.00   1.0000    2.0000
omega____ theta____ kappa____ phi______ frames
    -       78.0000   63.0000 -170.0984 90

#__ type_ start__ end____ width___ exp.time_
219 omega   57.00  147.00   1.0000    2.0000
omega____ theta____ kappa____ phi______ frames
    -       78.0000   57.0000   74.6405 90

#__ type_ start__ end____ width___ exp.time_
220 omega   56.00  146.00   1.0000    2.0000
omega____ theta____ kappa____ phi______ frames
    -       78.0000   63.0000  -43.9420 90

#__ type_ start__ end____ width___ exp.time_
221 omega   49.00  148.00   1.0000    2.0000
omega____ theta____ kappa____ phi______ frames
    -       78.0000   75.0000  100.2666 99

#__ type_ start__ end____ width___ exp.time_
222 omega   49.00  148.00   1.0000    2.0000
omega____ theta____ kappa____ phi______ frames
    -       78.0000   76.0000  153.2224 99

#__ type_ start__ end____ width___ exp.time_
223 omega    7.00  109.00   1.0000    2.0000
omega____ theta____ kappa____ phi______ frames
    -       78.0000  -79.0000  100.6318 102

#__ type_ start__ end____ width___ exp.time_
224 omega   49.00  148.00   1.0000    2.0000
omega____ theta____ kappa____ phi______ frames
    -       78.0000   75.0000   31.5125 99

#__ type_ start__ end____ width___ exp.time_
225 omega   49.00  148.00   1.0000    2.0000
omega____ theta____ kappa____ phi______ frames
    -       78.0000   76.0000  118.8142 99

#__ type_ start__ end____ width___ exp.time_
226 omega   52.00  150.00   1.0000    2.0000
omega____ theta____ kappa____ phi______ frames
    -       78.0000   37.0000  -22.4351 98

#__ type_ start__ end____ width___ exp.time_
227 omega   53.00  150.00   1.0000    2.0000
omega____ theta____ kappa____ phi______ frames
    -       78.0000   40.0000  -63.7533 97

#__ type_ start__ end____ width___ exp.time_
228 omega   51.00  147.00   1.0000    2.0000
omega____ theta____ kappa____ phi______ frames
    -       78.0000   71.0000   26.9116 96

#__ type_ start__ end____ width___ exp.time_
229 omega    7.00  110.00   1.0000    2.0000
omega____ theta____ kappa____ phi______ frames
    -       78.0000  -80.0000  150.8332 103

#__ type_ start__ end____ width___ exp.time_
230 omega   57.00  156.00   1.0000    8.0000
omega____ theta____ kappa____ phi______ frames
    -       86.0000   76.0000  165.8288 99

#__ type_ start__ end____ width___ exp.time_
231 omega   58.00  156.00   1.0000    8.0000
omega____ theta____ kappa____ phi______ frames
    -       86.0000   74.0000  -15.8130 98

#__ type_ start__ end____ width___ exp.time_
232 omega   58.00  156.00   1.0000    8.0000
omega____ theta____ kappa____ phi______ frames
    -       86.0000   74.0000   65.0111 98

#__ type_ start__ end____ width___ exp.time_
233 omega   69.00  168.00   1.0000    8.0000
omega____ theta____ kappa____ phi______ frames
    -       98.0000   76.0000 -164.4445 99

#__ type_ start__ end____ width___ exp.time_
234 omega   74.00  171.00   1.0000    8.0000
omega____ theta____ kappa____ phi______ frames
    -      102.0000   73.0000  -70.6661 97

#__ type_ start__ end____ width___ exp.time_
235 omega   85.00  139.00   1.0000    8.0000
omega____ theta____ kappa____ phi______ frames
    -      108.0000   64.0000    0.0000 54

#__ type_ start__ end____ width___ exp.time_
236 omega   82.00  177.00   1.0000    8.0000
omega____ theta____ kappa____ phi______ frames
    -      108.0000   70.0000  103.1528 95

#__ type_ start__ end____ width___ exp.time_
237 omega   78.00  178.00   1.0000    8.0000
omega____ theta____ kappa____ phi______ frames
    -      108.0000   77.0000  120.0000 100

#__ type_ start__ end____ width___ exp.time_
238 omega   37.00  140.00   1.0000    8.0000
omega____ theta____ kappa____ phi______ frames
    -      108.0000  -80.0000  158.1539 103

#__ type_ start__ end____ width___ exp.time_
239 omega   37.00  140.00   1.0000    8.0000
omega____ theta____ kappa____ phi______ frames
    -      108.0000  -80.0000 -106.6863 103

#__ type_ start__ end____ width___ exp.time_
240 omega   38.00  104.00   1.0000    8.0000
omega____ theta____ kappa____ phi______ frames
    -      108.0000  -50.0000   90.0000 66

#__ type_ start__ end____ width___ exp.time_
241 omega   86.00  178.00   1.0000    8.0000
omega____ theta____ kappa____ phi______ frames
    -      108.0000   50.0000 -120.0000 92

#__ type_ start__ end____ width___ exp.time_
242 omega   37.00  140.00   1.0000    8.0000
omega____ theta____ kappa____ phi______ frames
    -      108.0000  -80.0000   31.3166 103

#__ type_ start__ end____ width___ exp.time_
243 phi      0.00  120.00   1.0000    8.0000
omega____ theta____ kappa____ phi______ frames
 108.0000  108.0000   20.0000     -     120

#__ type_ start__ end____ width___ exp.time_
244 phi    120.00  240.00   1.0000    8.0000
omega____ theta____ kappa____ phi______ frames
 108.0000  108.0000   20.0000     -     120

#__ type_ start__ end____ width___ exp.time_
245 omega   35.00   94.00   1.0000    8.0000
omega____ theta____ kappa____ phi______ frames
    -      108.0000  -25.0000 -180.0000 59

#__ type_ start__ end____ width___ exp.time_
246 omega   82.00  178.00   1.0000    8.0000
omega____ theta____ kappa____ phi______ frames
    -      108.0000   38.0000  -60.0000 96

#__ type_ start__ end____ width___ exp.time_
247 omega   35.00   94.00   1.0000    8.0000
omega____ theta____ kappa____ phi______ frames
    -      108.0000  -25.0000  -60.0000 59

#__ type_ start__ end____ width___ exp.time_
248 omega   37.00  139.00   1.0000    8.0000
omega____ theta____ kappa____ phi______ frames
    -      108.0000  -79.0000   95.5011 102

#__ type_ start__ end____ width___ exp.time_
249 omega   41.00  131.00   1.0000    8.0000
omega____ theta____ kappa____ phi______ frames
    -      108.0000  -64.0000 -120.0000 90

#__ type_ start__ end____ width___ exp.time_
250 omega   35.00   94.00   1.0000    8.0000
omega____ theta____ kappa____ phi______ frames
    -      108.0000  -25.0000    0.0000 59

#__ type_ start__ end____ width___ exp.time_
251 omega   35.00   94.00   1.0000    8.0000
omega____ theta____ kappa____ phi______ frames
    -      108.0000  -25.0000  120.0000 59

#__ type_ start__ end____ width___ exp.time_
252 omega   35.00   94.00   1.0000    8.0000
omega____ theta____ kappa____ phi______ frames
    -      108.0000  -25.0000 -120.0000 59

;
_diffrn_measurement_device       'four-circle diffractometer'
_diffrn_measurement_device_type  'Agilent SuperNova, Dual, Cu at zero, Eos'
_diffrn_measurement_method       '\w and \p scans'
_diffrn_orient_matrix_UB_11      -0.1301179000
_diffrn_orient_matrix_UB_12      0.0121721000
_diffrn_orient_matrix_UB_13      -0.0099394000
_diffrn_orient_matrix_UB_21      0.0128509000
_diffrn_orient_matrix_UB_22      0.0158297000
_diffrn_orient_matrix_UB_23      -0.1010879000
_diffrn_orient_matrix_UB_31      -0.0216810000
_diffrn_orient_matrix_UB_32      -0.0642472000
_diffrn_orient_matrix_UB_33      -0.0268051000
_diffrn_radiation_monochromator  mirror
_diffrn_radiation_probe          x-ray
_diffrn_radiation_type           'Cu K\a'
_diffrn_radiation_wavelength     1.54184
_diffrn_source                   'microfocus X-Ray tube'
_diffrn_source_type              'Agilent SuperNova (Cu) X-ray Source'
_reflns_Friedel_coverage         0.000
_reflns_Friedel_fraction_full    .
_reflns_Friedel_fraction_max     .
_reflns_number_gt                7242
_reflns_number_total             7511
_reflns_odcompleteness_completeness 99.97
_reflns_odcompleteness_iscentric 1
_reflns_odcompleteness_theta     66.97
_reflns_special_details          
;
 Reflections were merged by SHELXL according to the crystal
 class for the calculation of statistics and refinement.
 
 _reflns_Friedel_fraction is defined as the number of unique
 Friedel pairs measured divided by the number that would be
 possible theoretically, ignoring centric projections and
 systematic absences.
;
_reflns_threshold_expression     'I > 2\s(I)'
_computing_cell_refinement       
;
CrysAlisPro, Agilent Technologies,
Version 1.171.37.35 (release 13-08-2014 CrysAlis171 .NET)
(compiled Aug 13 2014,18:06:01)
;
_computing_data_collection       
;
CrysAlisPro, Agilent Technologies,
Version 1.171.37.35 (release 13-08-2014 CrysAlis171 .NET)
(compiled Aug 13 2014,18:06:01)
;
_computing_data_reduction        
;
CrysAlisPro, Agilent Technologies,
Version 1.171.37.35 (release 13-08-2014 CrysAlis171 .NET)
(compiled Aug 13 2014,18:06:01)
;
_computing_molecular_graphics    'Olex2 (Dolomanov et al., 2009)'
_computing_publication_material  'encif (Wadepohl, 2009-14); encifer 1.5 (CCDC, 2014)'
_computing_structure_refinement  'ShelXL (Sheldrick, 2008)'
_shelxl_version_number           2014/6
_computing_structure_solution    'SUPERFLIP (Palatinus, 2007-2009)'
_refine_diff_density_max         1.760
_refine_diff_density_min         -1.075
_refine_diff_density_rms         0.080
_refine_ls_extinction_coef       .
_refine_ls_extinction_method     none
_refine_ls_goodness_of_fit_ref   1.058
_refine_ls_hydrogen_treatment    mixed
_refine_ls_matrix_type           full
_refine_ls_number_parameters     424
_refine_ls_number_reflns         7511
_refine_ls_number_restraints     0
_refine_ls_R_factor_all          0.0364
_refine_ls_R_factor_gt           0.0351
_refine_ls_restrained_S_all      1.058
_refine_ls_shift/su_max          0.002
_refine_ls_shift/su_mean         0.000
_refine_ls_structure_factor_coef Fsqd
_refine_ls_weighting_details     'w=1/[\s^2^(Fo^2^)+(0.0376P)^2^+9.6646P] where P=(Fo^2^+2Fc^2^)/3'
_refine_ls_weighting_scheme      calc
_refine_ls_wR_factor_gt          0.0850
_refine_ls_wR_factor_ref         0.0859
_refine_special_details          ?
_olex2_refinement_description    
;
1. Fixed Uiso
 At 1.2 times of:
  All C(H) groups, All C(H,H) groups
 At 1.5 times of:
  All C(H,H,H) groups
2.a Secondary CH2 refined with riding coordinates:
 C61(H61A,H61B), C51(H51A,H51B), C71(H71A,H71B)
2.b Aromatic/amide H refined with riding coordinates:
 C4(H4), C6(H6), C13(H13), C15(H15), C21(H21), C22(H22), C23(H23), C24(H24),
 C25(H25), C27(H27), C28(H28), C29(H29), C30(H30), C31(H31)
2.c Idealised Me refined as rotating group:
 C8(H8A,H8B,H8C), C9(H9A,H9B,H9C), C10(H10A,H10B,H10C), C17(H17A,H17B,H17C),
 C18(H18A,H18B,H18C), C19(H19A,H19B,H19C)
;
_atom_sites_solution_hydrogens   mixed
_atom_sites_solution_primary     iterative
_atom_sites_solution_secondary   difmap
loop_
_atom_site_label
_atom_site_type_symbol
_atom_site_fract_x
_atom_site_fract_y
_atom_site_fract_z
_atom_site_U_iso_or_equiv
_atom_site_adp_type
_atom_site_occupancy
_atom_site_site_symmetry_order
_atom_site_calc_flag
_atom_site_refinement_flags_posn
_atom_site_refinement_flags_adp
_atom_site_refinement_flags_occupancy
_atom_site_disorder_assembly
_atom_site_disorder_group
Pd Pd 0.53932(2) 0.28238(2) 0.04476(2) 0.01481(7) Uani 1 1 d . . . . .
Cl1 Cl 0.59561(6) 0.33784(3) -0.07715(4) 0.02171(14) Uani 1 1 d . . . . .
Cl2 Cl 0.42975(6) 0.21867(3) -0.04956(5) 0.02445(15) Uani 1 1 d . . . . .
P P 0.62757(6) 0.34415(3) 0.13670(4) 0.01540(14) Uani 1 1 d . . . . .
N1 N 0.50048(19) 0.24124(10) 0.16320(15) 0.0164(5) Uani 1 1 d . . . . .
N2 N 0.6150(2) 0.30932(10) 0.24100(15) 0.0166(5) Uani 1 1 d . . . . .
C1 C 0.5469(2) 0.26077(12) 0.23893(18) 0.0163(5) Uani 1 1 d . . . . .
H1 H 0.535(3) 0.2413(15) 0.301(2) 0.020 Uiso 1 1 d R . . . .
C2 C 0.4225(2) 0.19252(12) 0.16712(17) 0.0167(5) Uani 1 1 d . . . . .
C3 C 0.3044(3) 0.20320(13) 0.16940(19) 0.0205(6) Uani 1 1 d . . . . .
C4 C 0.2312(3) 0.15511(14) 0.1718(2) 0.0245(6) Uani 1 1 d . . . . .
H4 H 0.1507 0.1616 0.1734 0.029 Uiso 1 1 calc R . . . .
C5 C 0.2715(3) 0.09816(13) 0.1720(2) 0.0244(6) Uani 1 1 d . . . . .
C6 C 0.3893(3) 0.08937(13) 0.1674(2) 0.0235(6) Uani 1 1 d . . . . .
H6 H 0.4181 0.0506 0.1664 0.028 Uiso 1 1 calc R . . . .
C7 C 0.4663(2) 0.13575(12) 0.16413(19) 0.0194(6) Uani 1 1 d . . . . .
C8 C 0.2580(3) 0.26439(14) 0.1695(2) 0.0298(7) Uani 1 1 d . . . . .
H8A H 0.2833 0.2840 0.2262 0.045 Uiso 1 1 calc GR . . . .
H8B H 0.1738 0.2632 0.1651 0.045 Uiso 1 1 calc GR . . . .
H8C H 0.2866 0.2858 0.1172 0.045 Uiso 1 1 calc GR . . . .
C9 C 0.1909(3) 0.04695(16) 0.1782(3) 0.0366(8) Uani 1 1 d . . . . .
H9A H 0.1849 0.0355 0.2422 0.055 Uiso 1 1 calc GR . . . .
H9B H 0.2206 0.0141 0.1434 0.055 Uiso 1 1 calc GR . . . .
H9C H 0.1147 0.0579 0.1529 0.055 Uiso 1 1 calc GR . . . .
C10 C 0.5928(3) 0.12488(14) 0.1577(2) 0.0294(7) Uani 1 1 d . . . . .
H10A H 0.6229 0.1489 0.1087 0.044 Uiso 1 1 calc GR . . . .
H10B H 0.6059 0.0835 0.1445 0.044 Uiso 1 1 calc GR . . . .
H10C H 0.6324 0.1352 0.2158 0.044 Uiso 1 1 calc GR . . . .
C11 C 0.6967(2) 0.31834(12) 0.31783(18) 0.0183(5) Uani 1 1 d . . . . .
C12 C 0.6817(3) 0.36430(13) 0.37919(19) 0.0228(6) Uani 1 1 d . . . . .
C13 C 0.7666(3) 0.37229(15) 0.4483(2) 0.0289(7) Uani 1 1 d . . . . .
H13 H 0.7584 0.4035 0.4902 0.035 Uiso 1 1 calc R . . . .
C14 C 0.8617(3) 0.33654(16) 0.4578(2) 0.0318(7) Uani 1 1 d . . . . .
C15 C 0.8726(3) 0.29107(14) 0.3961(2) 0.0272(7) Uani 1 1 d . . . . .
H15 H 0.9373 0.2659 0.4023 0.033 Uiso 1 1 calc R . . . .
C16 C 0.7920(3) 0.28137(13) 0.3257(2) 0.0220(6) Uani 1 1 d . . . . .
C17 C 0.5799(3) 0.40452(14) 0.3737(2) 0.0287(7) Uani 1 1 d . . . . .
H17A H 0.5944 0.4363 0.3308 0.043 Uiso 1 1 calc GR . . . .
H17B H 0.5673 0.4209 0.4342 0.043 Uiso 1 1 calc GR . . . .
H17C H 0.5115 0.3827 0.3524 0.043 Uiso 1 1 calc GR . . . .
C18 C 0.9513(4) 0.3457(2) 0.5340(3) 0.0479(10) Uani 1 1 d . . . . .
H18A H 0.9709 0.3872 0.5382 0.072 Uiso 1 1 calc GR . . . .
H18B H 1.0204 0.3231 0.5213 0.072 Uiso 1 1 calc GR . . . .
H18C H 0.9207 0.3326 0.5918 0.072 Uiso 1 1 calc GR . . . .
C19 C 0.8091(3) 0.23100(14) 0.2614(2) 0.0260(6) Uani 1 1 d . . . . .
H19A H 0.7628 0.1977 0.2801 0.039 Uiso 1 1 calc GR . . . .
H19B H 0.8904 0.2199 0.2631 0.039 Uiso 1 1 calc GR . . . .
H19C H 0.7850 0.2427 0.1992 0.039 Uiso 1 1 calc GR . . . .
C20 C 0.7774(2) 0.36024(12) 0.12990(18) 0.0185(6) Uani 1 1 d . . . . .
C21 C 0.8454(3) 0.32609(13) 0.0742(2) 0.0227(6) Uani 1 1 d . . . . .
H21 H 0.8107 0.2971 0.0359 0.027 Uiso 1 1 calc R . . . .
C22 C 0.9630(3) 0.33459(15) 0.0752(2) 0.0293(7) Uani 1 1 d . . . . .
H22 H 1.0093 0.3109 0.0382 0.035 Uiso 1 1 calc R . . . .
C23 C 1.0135(3) 0.37751(15) 0.1296(2) 0.0304(7) Uani 1 1 d . . . . .
H23 H 1.0943 0.3835 0.1293 0.036 Uiso 1 1 calc R . . . .
C24 C 0.9467(3) 0.41207(14) 0.1848(2) 0.0279(7) Uani 1 1 d . . . . .
H24 H 0.9816 0.4416 0.2220 0.033 Uiso 1 1 calc R . . . .
C25 C 0.8294(3) 0.40318(13) 0.18518(19) 0.0221(6) Uani 1 1 d . . . . .
H25 H 0.7837 0.4264 0.2233 0.027 Uiso 1 1 calc R . . . .
C26 C 0.5493(2) 0.41180(12) 0.14277(18) 0.0177(5) Uani 1 1 d . . . . .
C27 C 0.4377(3) 0.40933(13) 0.1742(2) 0.0236(6) Uani 1 1 d . . . . .
H27 H 0.4072 0.3732 0.1938 0.028 Uiso 1 1 calc R . . . .
C28 C 0.3715(3) 0.45927(14) 0.1768(2) 0.0270(6) Uani 1 1 d . . . . .
H28 H 0.2961 0.4577 0.1991 0.032 Uiso 1 1 calc R . . . .
C29 C 0.4158(3) 0.51170(13) 0.1469(2) 0.0277(7) Uani 1 1 d . . . . .
H29 H 0.3706 0.5462 0.1491 0.033 Uiso 1 1 calc R . . . .
C30 C 0.5249(3) 0.51421(13) 0.1141(2) 0.0276(7) Uani 1 1 d . . . . .
H30 H 0.5541 0.5504 0.0934 0.033 Uiso 1 1 calc R . . . .
C31 C 0.5925(3) 0.46437(13) 0.1110(2) 0.0222(6) Uani 1 1 d . . . . .
H31 H 0.6673 0.4661 0.0875 0.027 Uiso 1 1 calc R . . . .
Cl61 Cl 0.16640(12) 0.38117(6) 0.34584(7) 0.0637(3) Uani 1 1 d . . . . .
Cl62 Cl 0.29842(12) 0.47640(5) 0.43211(8) 0.0621(3) Uani 1 1 d . . . . .
C61 C 0.2543(4) 0.40340(16) 0.4377(3) 0.0425(9) Uani 1 1 d . . . . .
H61A H 0.3233 0.3781 0.4413 0.051 Uiso 1 1 calc R . . . .
H61B H 0.2126 0.3977 0.4946 0.051 Uiso 1 1 calc R . . . .
Cl51 Cl 0.78998(11) 0.59215(5) 0.05614(10) 0.0697(4) Uani 1 1 d . . . . .
Cl52 Cl 0.84736(8) 0.70872(5) 0.11776(7) 0.0478(2) Uani 1 1 d . . . . .
C51 C 0.7353(3) 0.65846(16) 0.0954(3) 0.0359(8) Uani 1 1 d . . . . .
H51A H 0.6934 0.6516 0.1518 0.043 Uiso 1 1 calc R . . . .
H51B H 0.6803 0.6748 0.0489 0.043 Uiso 1 1 calc R . . . .
Cl71 Cl 0.12796(8) 0.56746(5) 0.24367(6) 0.0459(2) Uani 1 1 d . . . . .
Cl72 Cl 0.11785(9) 0.53118(4) 0.05393(7) 0.0471(2) Uani 1 1 d . . . . .
C71 C 0.1171(3) 0.59062(16) 0.1288(3) 0.0384(8) Uani 1 1 d . . . . .
H71A H 0.0451 0.6130 0.1183 0.046 Uiso 1 1 calc R . . . .
H71B H 0.1824 0.6168 0.1164 0.046 Uiso 1 1 calc R . . . .

loop_
_atom_site_aniso_label
_atom_site_aniso_U_11
_atom_site_aniso_U_22
_atom_site_aniso_U_33
_atom_site_aniso_U_23
_atom_site_aniso_U_13
_atom_site_aniso_U_12
Pd 0.02141(11) 0.01168(11) 0.01170(10) 0.00018(7) 0.00516(7) -0.00072(7)
Cl1 0.0333(4) 0.0176(3) 0.0147(3) 0.0026(2) 0.0065(2) -0.0041(3)
Cl2 0.0347(4) 0.0217(3) 0.0173(3) -0.0028(2) 0.0048(3) -0.0092(3)
P 0.0205(3) 0.0118(3) 0.0142(3) -0.0002(2) 0.0054(2) 0.0000(2)
N1 0.0195(11) 0.0131(11) 0.0170(11) 0.0003(9) 0.0049(9) 0.0007(9)
N2 0.0228(11) 0.0141(11) 0.0134(10) -0.0001(9) 0.0046(9) 0.0001(9)
C1 0.0195(13) 0.0129(13) 0.0169(13) 0.0004(10) 0.0060(10) 0.0033(10)
C2 0.0242(14) 0.0148(13) 0.0115(12) 0.0013(10) 0.0052(10) -0.0029(11)
C3 0.0250(14) 0.0197(14) 0.0171(13) 0.0031(11) 0.0042(11) -0.0003(11)
C4 0.0219(14) 0.0270(16) 0.0247(15) 0.0034(12) 0.0032(11) -0.0023(12)
C5 0.0308(16) 0.0220(15) 0.0206(14) 0.0029(11) 0.0030(12) -0.0076(12)
C6 0.0345(16) 0.0143(14) 0.0220(14) 0.0014(11) 0.0046(12) -0.0005(12)
C7 0.0251(14) 0.0166(14) 0.0168(13) 0.0012(10) 0.0049(11) 0.0000(11)
C8 0.0258(15) 0.0246(16) 0.0398(18) 0.0041(14) 0.0098(13) 0.0026(13)
C9 0.0377(19) 0.0287(18) 0.044(2) 0.0037(15) 0.0050(15) -0.0105(15)
C10 0.0290(16) 0.0175(15) 0.0424(19) -0.0014(13) 0.0098(14) 0.0041(12)
C11 0.0233(14) 0.0187(14) 0.0132(12) 0.0009(10) 0.0048(10) -0.0031(11)
C12 0.0327(16) 0.0203(14) 0.0162(13) -0.0017(11) 0.0084(11) -0.0055(12)
C13 0.0383(18) 0.0306(17) 0.0184(14) -0.0055(12) 0.0077(12) -0.0114(14)
C14 0.0326(17) 0.043(2) 0.0200(15) 0.0033(14) 0.0014(13) -0.0114(15)
C15 0.0265(15) 0.0315(17) 0.0239(15) 0.0064(13) 0.0035(12) -0.0006(13)
C16 0.0257(15) 0.0221(15) 0.0185(14) 0.0048(11) 0.0055(11) -0.0023(11)
C17 0.0400(18) 0.0241(16) 0.0227(15) -0.0075(12) 0.0089(13) 0.0018(13)
C18 0.044(2) 0.069(3) 0.0297(19) -0.0019(18) -0.0085(16) -0.012(2)
C19 0.0278(15) 0.0233(15) 0.0271(16) 0.0018(12) 0.0039(12) 0.0074(12)
C20 0.0226(14) 0.0169(13) 0.0163(13) 0.0045(10) 0.0060(11) 0.0013(11)
C21 0.0273(15) 0.0216(15) 0.0196(14) 0.0010(11) 0.0069(11) 0.0007(12)
C22 0.0279(16) 0.0327(18) 0.0281(16) 0.0009(13) 0.0096(13) 0.0056(13)
C23 0.0213(15) 0.0375(19) 0.0327(17) 0.0050(14) 0.0052(12) -0.0010(13)
C24 0.0290(16) 0.0274(17) 0.0273(16) -0.0003(13) 0.0010(12) -0.0061(13)
C25 0.0259(14) 0.0211(15) 0.0198(14) -0.0005(11) 0.0049(11) -0.0003(11)
C26 0.0233(13) 0.0138(13) 0.0162(13) -0.0010(10) 0.0029(10) 0.0016(10)
C27 0.0279(15) 0.0171(14) 0.0264(15) 0.0024(11) 0.0066(12) -0.0010(12)
C28 0.0265(15) 0.0236(16) 0.0314(16) 0.0007(13) 0.0081(13) 0.0043(12)
C29 0.0339(17) 0.0169(15) 0.0323(17) -0.0005(12) 0.0031(13) 0.0071(12)
C30 0.0356(17) 0.0145(14) 0.0332(17) 0.0029(12) 0.0058(13) -0.0008(12)
C31 0.0258(15) 0.0173(14) 0.0239(15) 0.0027(11) 0.0058(12) 0.0005(11)
Cl61 0.0857(8) 0.0654(7) 0.0387(5) 0.0036(5) -0.0109(5) -0.0190(6)
Cl62 0.1017(9) 0.0306(5) 0.0545(6) 0.0000(4) 0.0094(6) -0.0066(5)
C61 0.050(2) 0.0290(19) 0.048(2) 0.0042(16) -0.0040(17) 0.0030(16)
Cl51 0.0648(7) 0.0466(6) 0.1013(10) -0.0253(6) 0.0485(7) -0.0138(5)
Cl52 0.0432(5) 0.0526(6) 0.0492(5) -0.0160(4) 0.0208(4) -0.0165(4)
C51 0.0309(17) 0.038(2) 0.0394(19) -0.0028(15) 0.0048(14) -0.0014(15)
Cl71 0.0488(5) 0.0516(6) 0.0381(5) 0.0005(4) 0.0104(4) -0.0088(4)
Cl72 0.0627(6) 0.0355(5) 0.0425(5) -0.0034(4) -0.0066(4) -0.0053(4)
C71 0.042(2) 0.0329(19) 0.041(2) 0.0015(15) 0.0052(16) 0.0009(15)

_geom_special_details            
;
 All esds (except the esd in the dihedral angle between two l.s. planes)
 are estimated using the full covariance matrix.  The cell esds are taken
 into account individually in the estimation of esds in distances, angles
 and torsion angles; correlations between esds in cell parameters are only
 used when they are defined by crystal symmetry.  An approximate (isotropic)
 treatment of cell esds is used for estimating esds involving l.s. planes.
;
loop_
_geom_bond_atom_site_label_1
_geom_bond_atom_site_label_2
_geom_bond_distance
_geom_bond_site_symmetry_2
_geom_bond_publ_flag
Pd Cl1 2.3097(6) . ?
Pd Cl2 2.3506(7) . ?
Pd P 2.1823(7) . ?
Pd N1 2.043(2) . ?
P N2 1.737(2) . ?
P C20 1.790(3) . ?
P C26 1.801(3) . ?
N1 C1 1.295(4) . ?
N1 C2 1.441(3) . ?
N2 C1 1.365(4) . ?
N2 C11 1.459(3) . ?
C1 H1 1.03(3) . ?
C2 C3 1.398(4) . ?
C2 C7 1.398(4) . ?
C3 C4 1.393(4) . ?
C3 C8 1.502(4) . ?
C4 H4 0.9500 . ?
C4 C5 1.386(4) . ?
C5 C6 1.391(4) . ?
C5 C9 1.507(4) . ?
C6 H6 0.9500 . ?
C6 C7 1.392(4) . ?
C7 C10 1.500(4) . ?
C8 H8A 0.9800 . ?
C8 H8B 0.9800 . ?
C8 H8C 0.9800 . ?
C9 H9A 0.9800 . ?
C9 H9B 0.9800 . ?
C9 H9C 0.9800 . ?
C10 H10A 0.9800 . ?
C10 H10B 0.9800 . ?
C10 H10C 0.9800 . ?
C11 C12 1.400(4) . ?
C11 C16 1.397(4) . ?
C12 C13 1.398(4) . ?
C12 C17 1.500(4) . ?
C13 H13 0.9500 . ?
C13 C14 1.379(5) . ?
C14 C15 1.389(5) . ?
C14 C18 1.512(5) . ?
C15 H15 0.9500 . ?
C15 C16 1.384(4) . ?
C16 C19 1.509(4) . ?
C17 H17A 0.9800 . ?
C17 H17B 0.9800 . ?
C17 H17C 0.9800 . ?
C18 H18A 0.9800 . ?
C18 H18B 0.9800 . ?
C18 H18C 0.9800 . ?
C19 H19A 0.9800 . ?
C19 H19B 0.9800 . ?
C19 H19C 0.9800 . ?
C20 C21 1.399(4) . ?
C20 C25 1.396(4) . ?
C21 H21 0.9500 . ?
C21 C22 1.383(4) . ?
C22 H22 0.9500 . ?
C22 C23 1.383(5) . ?
C23 H23 0.9500 . ?
C23 C24 1.392(5) . ?
C24 H24 0.9500 . ?
C24 C25 1.381(4) . ?
C25 H25 0.9500 . ?
C26 C27 1.398(4) . ?
C26 C31 1.392(4) . ?
C27 H27 0.9500 . ?
C27 C28 1.380(4) . ?
C28 H28 0.9500 . ?
C28 C29 1.385(4) . ?
C29 H29 0.9500 . ?
C29 C30 1.377(5) . ?
C30 H30 0.9500 . ?
C30 C31 1.389(4) . ?
C31 H31 0.9500 . ?
Cl61 C61 1.735(4) . ?
Cl62 C61 1.752(4) . ?
C61 H61A 0.9900 . ?
C61 H61B 0.9900 . ?
Cl51 C51 1.753(4) . ?
Cl52 C51 1.761(4) . ?
C51 H51A 0.9900 . ?
C51 H51B 0.9900 . ?
Cl71 C71 1.766(4) . ?
Cl72 C71 1.750(4) . ?
C71 H71A 0.9900 . ?
C71 H71B 0.9900 . ?

loop_
_geom_angle_atom_site_label_1
_geom_angle_atom_site_label_2
_geom_angle_atom_site_label_3
_geom_angle
_geom_angle_site_symmetry_1
_geom_angle_site_symmetry_3
_geom_angle_publ_flag
Cl1 Pd Cl2 92.87(2) . . ?
P Pd Cl1 88.89(2) . . ?
P Pd Cl2 175.22(3) . . ?
N1 Pd Cl1 172.48(7) . . ?
N1 Pd Cl2 94.63(7) . . ?
N1 Pd P 83.59(7) . . ?
N2 P Pd 101.07(8) . . ?
N2 P C20 105.13(12) . . ?
N2 P C26 106.90(12) . . ?
C20 P Pd 122.31(10) . . ?
C20 P C26 108.75(13) . . ?
C26 P Pd 111.22(9) . . ?
C1 N1 Pd 118.12(19) . . ?
C1 N1 C2 118.3(2) . . ?
C2 N1 Pd 123.53(17) . . ?
C1 N2 P 115.10(18) . . ?
C1 N2 C11 119.5(2) . . ?
C11 N2 P 122.65(18) . . ?
N1 C1 N2 121.5(2) . . ?
N1 C1 H1 122.8(18) . . ?
N2 C1 H1 115.8(18) . . ?
C3 C2 N1 119.2(2) . . ?
C3 C2 C7 121.6(3) . . ?
C7 C2 N1 119.2(2) . . ?
C2 C3 C8 121.1(3) . . ?
C4 C3 C2 117.7(3) . . ?
C4 C3 C8 121.2(3) . . ?
C3 C4 H4 118.8 . . ?
C5 C4 C3 122.5(3) . . ?
C5 C4 H4 118.8 . . ?
C4 C5 C6 118.1(3) . . ?
C4 C5 C9 121.4(3) . . ?
C6 C5 C9 120.5(3) . . ?
C5 C6 H6 119.0 . . ?
C5 C6 C7 121.9(3) . . ?
C7 C6 H6 119.0 . . ?
C2 C7 C10 121.1(3) . . ?
C6 C7 C2 118.2(3) . . ?
C6 C7 C10 120.7(3) . . ?
C3 C8 H8A 109.5 . . ?
C3 C8 H8B 109.5 . . ?
C3 C8 H8C 109.5 . . ?
H8A C8 H8B 109.5 . . ?
H8A C8 H8C 109.5 . . ?
H8B C8 H8C 109.5 . . ?
C5 C9 H9A 109.5 . . ?
C5 C9 H9B 109.5 . . ?
C5 C9 H9C 109.5 . . ?
H9A C9 H9B 109.5 . . ?
H9A C9 H9C 109.5 . . ?
H9B C9 H9C 109.5 . . ?
C7 C10 H10A 109.5 . . ?
C7 C10 H10B 109.5 . . ?
C7 C10 H10C 109.5 . . ?
H10A C10 H10B 109.5 . . ?
H10A C10 H10C 109.5 . . ?
H10B C10 H10C 109.5 . . ?
C12 C11 N2 120.5(3) . . ?
C16 C11 N2 118.0(2) . . ?
C16 C11 C12 121.4(3) . . ?
C11 C12 C17 123.1(3) . . ?
C13 C12 C11 117.5(3) . . ?
C13 C12 C17 119.5(3) . . ?
C12 C13 H13 118.8 . . ?
C14 C13 C12 122.4(3) . . ?
C14 C13 H13 118.8 . . ?
C13 C14 C15 118.3(3) . . ?
C13 C14 C18 121.3(3) . . ?
C15 C14 C18 120.4(3) . . ?
C14 C15 H15 119.0 . . ?
C16 C15 C14 121.9(3) . . ?
C16 C15 H15 119.0 . . ?
C11 C16 C19 122.4(3) . . ?
C15 C16 C11 118.5(3) . . ?
C15 C16 C19 119.1(3) . . ?
C12 C17 H17A 109.5 . . ?
C12 C17 H17B 109.5 . . ?
C12 C17 H17C 109.5 . . ?
H17A C17 H17B 109.5 . . ?
H17A C17 H17C 109.5 . . ?
H17B C17 H17C 109.5 . . ?
C14 C18 H18A 109.5 . . ?
C14 C18 H18B 109.5 . . ?
C14 C18 H18C 109.5 . . ?
H18A C18 H18B 109.5 . . ?
H18A C18 H18C 109.5 . . ?
H18B C18 H18C 109.5 . . ?
C16 C19 H19A 109.5 . . ?
C16 C19 H19B 109.5 . . ?
C16 C19 H19C 109.5 . . ?
H19A C19 H19B 109.5 . . ?
H19A C19 H19C 109.5 . . ?
H19B C19 H19C 109.5 . . ?
C21 C20 P 119.5(2) . . ?
C25 C20 P 120.9(2) . . ?
C25 C20 C21 119.4(3) . . ?
C20 C21 H21 120.0 . . ?
C22 C21 C20 119.9(3) . . ?
C22 C21 H21 120.0 . . ?
C21 C22 H22 119.9 . . ?
C21 C22 C23 120.2(3) . . ?
C23 C22 H22 119.9 . . ?
C22 C23 H23 119.8 . . ?
C22 C23 C24 120.4(3) . . ?
C24 C23 H23 119.8 . . ?
C23 C24 H24 120.2 . . ?
C25 C24 C23 119.6(3) . . ?
C25 C24 H24 120.2 . . ?
C20 C25 H25 119.8 . . ?
C24 C25 C20 120.4(3) . . ?
C24 C25 H25 119.8 . . ?
C27 C26 P 117.4(2) . . ?
C31 C26 P 122.5(2) . . ?
C31 C26 C27 119.9(3) . . ?
C26 C27 H27 119.9 . . ?
C28 C27 C26 120.2(3) . . ?
C28 C27 H27 119.9 . . ?
C27 C28 H28 120.2 . . ?
C27 C28 C29 119.7(3) . . ?
C29 C28 H28 120.2 . . ?
C28 C29 H29 119.8 . . ?
C30 C29 C28 120.4(3) . . ?
C30 C29 H29 119.8 . . ?
C29 C30 H30 119.7 . . ?
C29 C30 C31 120.6(3) . . ?
C31 C30 H30 119.7 . . ?
C26 C31 H31 120.4 . . ?
C30 C31 C26 119.1(3) . . ?
C30 C31 H31 120.4 . . ?
Cl61 C61 Cl62 114.1(2) . . ?
Cl61 C61 H61A 108.7 . . ?
Cl61 C61 H61B 108.7 . . ?
Cl62 C61 H61A 108.7 . . ?
Cl62 C61 H61B 108.7 . . ?
H61A C61 H61B 107.6 . . ?
Cl51 C51 Cl52 110.55(19) . . ?
Cl51 C51 H51A 109.5 . . ?
Cl51 C51 H51B 109.5 . . ?
Cl52 C51 H51A 109.5 . . ?
Cl52 C51 H51B 109.5 . . ?
H51A C51 H51B 108.1 . . ?
Cl71 C71 H71A 109.4 . . ?
Cl71 C71 H71B 109.4 . . ?
Cl72 C71 Cl71 111.3(2) . . ?
Cl72 C71 H71A 109.4 . . ?
Cl72 C71 H71B 109.4 . . ?
H71A C71 H71B 108.0 . . ?

loop_
_geom_torsion_atom_site_label_1
_geom_torsion_atom_site_label_2
_geom_torsion_atom_site_label_3
_geom_torsion_atom_site_label_4
_geom_torsion
_geom_torsion_site_symmetry_1
_geom_torsion_site_symmetry_2
_geom_torsion_site_symmetry_3
_geom_torsion_site_symmetry_4
_geom_torsion_publ_flag
Pd P N2 C1 -7.3(2) . . . . ?
Pd P N2 C11 153.72(19) . . . . ?
Pd P C20 C21 -10.3(3) . . . . ?
Pd P C20 C25 175.16(19) . . . . ?
Pd P C26 C27 60.3(2) . . . . ?
Pd P C26 C31 -114.6(2) . . . . ?
Pd N1 C1 N2 3.5(3) . . . . ?
Pd N1 C2 C3 -83.9(3) . . . . ?
Pd N1 C2 C7 93.1(3) . . . . ?
P N2 C1 N1 3.2(3) . . . . ?
P N2 C11 C12 87.1(3) . . . . ?
P N2 C11 C16 -90.2(3) . . . . ?
P C20 C21 C22 -173.9(2) . . . . ?
P C20 C25 C24 174.8(2) . . . . ?
P C26 C27 C28 -177.3(2) . . . . ?
P C26 C31 C30 177.0(2) . . . . ?
N1 C2 C3 C4 179.1(2) . . . . ?
N1 C2 C3 C8 -1.1(4) . . . . ?
N1 C2 C7 C6 -179.6(2) . . . . ?
N1 C2 C7 C10 0.5(4) . . . . ?
N2 P C20 C21 103.7(2) . . . . ?
N2 P C20 C25 -70.9(3) . . . . ?
N2 P C26 C27 -49.1(3) . . . . ?
N2 P C26 C31 136.0(2) . . . . ?
N2 C11 C12 C13 -176.6(2) . . . . ?
N2 C11 C12 C17 3.4(4) . . . . ?
N2 C11 C16 C15 177.3(2) . . . . ?
N2 C11 C16 C19 -3.7(4) . . . . ?
C1 N1 C2 C3 94.8(3) . . . . ?
C1 N1 C2 C7 -88.3(3) . . . . ?
C1 N2 C11 C12 -112.7(3) . . . . ?
C1 N2 C11 C16 70.0(3) . . . . ?
C2 N1 C1 N2 -175.2(2) . . . . ?
C2 C3 C4 C5 0.0(4) . . . . ?
C3 C2 C7 C6 -2.7(4) . . . . ?
C3 C2 C7 C10 177.4(3) . . . . ?
C3 C4 C5 C6 -1.6(5) . . . . ?
C3 C4 C5 C9 177.7(3) . . . . ?
C4 C5 C6 C7 1.1(4) . . . . ?
C5 C6 C7 C2 1.0(4) . . . . ?
C5 C6 C7 C10 -179.1(3) . . . . ?
C7 C2 C3 C4 2.2(4) . . . . ?
C7 C2 C3 C8 -178.0(3) . . . . ?
C8 C3 C4 C5 -179.9(3) . . . . ?
C9 C5 C6 C7 -178.2(3) . . . . ?
C11 N2 C1 N1 -158.4(2) . . . . ?
C11 C12 C13 C14 -0.7(4) . . . . ?
C12 C11 C16 C15 -0.1(4) . . . . ?
C12 C11 C16 C19 179.0(3) . . . . ?
C12 C13 C14 C15 0.0(5) . . . . ?
C12 C13 C14 C18 -179.1(3) . . . . ?
C13 C14 C15 C16 0.7(5) . . . . ?
C14 C15 C16 C11 -0.7(4) . . . . ?
C14 C15 C16 C19 -179.7(3) . . . . ?
C16 C11 C12 C13 0.7(4) . . . . ?
C16 C11 C12 C17 -179.3(3) . . . . ?
C17 C12 C13 C14 179.3(3) . . . . ?
C18 C14 C15 C16 179.8(3) . . . . ?
C20 P N2 C1 -135.4(2) . . . . ?
C20 P N2 C11 25.6(2) . . . . ?
C20 P C26 C27 -162.2(2) . . . . ?
C20 P C26 C31 22.9(3) . . . . ?
C20 C21 C22 C23 -1.2(5) . . . . ?
C21 C20 C25 C24 0.2(4) . . . . ?
C21 C22 C23 C24 0.8(5) . . . . ?
C22 C23 C24 C25 0.2(5) . . . . ?
C23 C24 C25 C20 -0.7(5) . . . . ?
C25 C20 C21 C22 0.7(4) . . . . ?
C26 P N2 C1 109.1(2) . . . . ?
C26 P N2 C11 -89.9(2) . . . . ?
C26 P C20 C21 -142.1(2) . . . . ?
C26 P C20 C25 43.3(3) . . . . ?
C26 C27 C28 C29 0.9(5) . . . . ?
C27 C26 C31 C30 2.2(4) . . . . ?
C27 C28 C29 C30 0.4(5) . . . . ?
C28 C29 C30 C31 -0.4(5) . . . . ?
C29 C30 C31 C26 -0.9(5) . . . . ?
C31 C26 C27 C28 -2.3(4) . . . . ?

_iucr_refine_instructions_details 
;
TITL ga_vv1=ga_tro118 - #2286 - in P2(1)/c - superflip - nova
CELL 1.54184 11.639958 22.90211 14.666288 90 92.3283 90
ZERR 4 0.000058 0.000127 0.000059 0 0.0004 0
LATT 1
SYMM -X,0.5+Y,0.5-Z
SFAC C H Cl N P Pd
UNIT 136 156 32 8 4 4

L.S. 10
PLAN  25
SIZE 0.2755 0.0619 0.0177
TEMP -153.14
BOND $H
CONF
HTAB
MORE -1
fmap 2
acta
REM <olex2.extras>
REM <HklSrc "%./ga_vv1.hkl">
REM </olex2.extras>

WGHT    0.037600    9.664600
FVAR       2.83054
PD    6    0.539321    0.282376    0.044756    11.00000    0.02141    0.01168 =
         0.01170    0.00018    0.00516   -0.00072
CL1   3    0.595615    0.337842   -0.077149    11.00000    0.03328    0.01762 =
         0.01469    0.00259    0.00652   -0.00413
CL2   3    0.429747    0.218670   -0.049563    11.00000    0.03473    0.02166 =
         0.01727   -0.00276    0.00480   -0.00924
P     5    0.627571    0.344148    0.136697    11.00000    0.02051    0.01184 =
         0.01425   -0.00019    0.00543    0.00000
N1    4    0.500479    0.241244    0.163205    11.00000    0.01947    0.01310 =
         0.01697    0.00031    0.00488    0.00069
N2    4    0.614977    0.309320    0.240998    11.00000    0.02279    0.01409 =
         0.01337   -0.00008    0.00459    0.00013
C1    1    0.546857    0.260766    0.238926    11.00000    0.01950    0.01286 =
         0.01693    0.00042    0.00602    0.00331
H1    2    0.534798    0.241290    0.300815    11.00000   -1.20000
C2    1    0.422464    0.192523    0.167119    11.00000    0.02424    0.01482 =
         0.01147    0.00128    0.00524   -0.00292
C3    1    0.304363    0.203195    0.169404    11.00000    0.02503    0.01972 =
         0.01707    0.00312    0.00422   -0.00025
C4    1    0.231225    0.155110    0.171846    11.00000    0.02185    0.02703 =
         0.02466    0.00343    0.00315   -0.00226
AFIX  43
H4    2    0.150723    0.161604    0.173440    11.00000   -1.20000
AFIX   0
C5    1    0.271503    0.098159    0.172037    11.00000    0.03076    0.02202 =
         0.02062    0.00286    0.00301   -0.00764
C6    1    0.389349    0.089367    0.167382    11.00000    0.03451    0.01434 =
         0.02203    0.00137    0.00463   -0.00048
AFIX  43
H6    2    0.418143    0.050568    0.166391    11.00000   -1.20000
AFIX   0
C7    1    0.466312    0.135750    0.164133    11.00000    0.02511    0.01664 =
         0.01676    0.00123    0.00490    0.00001
C8    1    0.257973    0.264392    0.169486    11.00000    0.02578    0.02462 =
         0.03982    0.00406    0.00983    0.00256
AFIX 137
H8A   2    0.283251    0.284029    0.226183    11.00000   -1.50000
H8B   2    0.173768    0.263234    0.165083    11.00000   -1.50000
H8C   2    0.286631    0.285842    0.117245    11.00000   -1.50000
AFIX   0
C9    1    0.190887    0.046947    0.178173    11.00000    0.03772    0.02865 =
         0.04368    0.00375    0.00496   -0.01053
AFIX 137
H9A   2    0.184947    0.035524    0.242204    11.00000   -1.50000
H9B   2    0.220574    0.014070    0.143423    11.00000   -1.50000
H9C   2    0.114716    0.057945    0.152882    11.00000   -1.50000
AFIX   0
C10   1    0.592814    0.124884    0.157720    11.00000    0.02896    0.01745 =
         0.04242   -0.00136    0.00978    0.00414
AFIX 137
H10A  2    0.622852    0.148867    0.108738    11.00000   -1.50000
H10B  2    0.605873    0.083529    0.144458    11.00000   -1.50000
H10C  2    0.632362    0.135159    0.215775    11.00000   -1.50000
AFIX   0
C11   1    0.696661    0.318339    0.317835    11.00000    0.02334    0.01871 =
         0.01316    0.00089    0.00481   -0.00309
C12   1    0.681658    0.364305    0.379194    11.00000    0.03266    0.02029 =
         0.01616   -0.00175    0.00844   -0.00548
C13   1    0.766553    0.372288    0.448281    11.00000    0.03834    0.03059 =
         0.01841   -0.00549    0.00769   -0.01141
AFIX  43
H13   2    0.758431    0.403484    0.490224    11.00000   -1.20000
AFIX   0
C14   1    0.861656    0.336538    0.457779    11.00000    0.03257    0.04273 =
         0.02001    0.00325    0.00144   -0.01138
C15   1    0.872631    0.291069    0.396067    11.00000    0.02654    0.03148 =
         0.02387    0.00636    0.00355   -0.00056
AFIX  43
H15   2    0.937341    0.265897    0.402331    11.00000   -1.20000
AFIX   0
C16   1    0.792050    0.281372    0.325733    11.00000    0.02573    0.02212 =
         0.01849    0.00475    0.00552   -0.00233
C17   1    0.579899    0.404521    0.373687    11.00000    0.04001    0.02411 =
         0.02265   -0.00752    0.00888    0.00183
AFIX 137
H17A  2    0.594439    0.436255    0.330839    11.00000   -1.50000
H17B  2    0.567257    0.420884    0.434201    11.00000   -1.50000
H17C  2    0.511520    0.382698    0.352422    11.00000   -1.50000
AFIX   0
C18   1    0.951295    0.345692    0.533954    11.00000    0.04382    0.06943 =
         0.02967   -0.00192   -0.00845   -0.01200
AFIX 137
H18A  2    0.970916    0.387243    0.538171    11.00000   -1.50000
H18B  2    1.020363    0.323119    0.521262    11.00000   -1.50000
H18C  2    0.920705    0.332647    0.591802    11.00000   -1.50000
AFIX   0
C19   1    0.809066    0.230995    0.261397    11.00000    0.02785    0.02332 =
         0.02714    0.00184    0.00391    0.00736
AFIX 137
H19A  2    0.762756    0.197660    0.280068    11.00000   -1.50000
H19B  2    0.890449    0.219920    0.263102    11.00000   -1.50000
H19C  2    0.785048    0.242680    0.199229    11.00000   -1.50000
AFIX   0
C20   1    0.777433    0.360243    0.129902    11.00000    0.02265    0.01687 =
         0.01631    0.00450    0.00602    0.00128
C21   1    0.845372    0.326089    0.074244    11.00000    0.02730    0.02156 =
         0.01964    0.00097    0.00689    0.00066
AFIX  43
H21   2    0.810732    0.297078    0.035859    11.00000   -1.20000
AFIX   0
C22   1    0.963000    0.334595    0.075151    11.00000    0.02787    0.03270 =
         0.02814    0.00085    0.00962    0.00558
AFIX  43
H22   2    1.009282    0.310864    0.038231    11.00000   -1.20000
AFIX   0
C23   1    1.013518    0.377515    0.129597    11.00000    0.02126    0.03752 =
         0.03266    0.00500    0.00524   -0.00097
AFIX  43
H23   2    1.094277    0.383459    0.129327    11.00000   -1.20000
AFIX   0
C24   1    0.946712    0.412071    0.184814    11.00000    0.02899    0.02744 =
         0.02728   -0.00030    0.00105   -0.00613
AFIX  43
H24   2    0.981630    0.441602    0.222029    11.00000   -1.20000
AFIX   0
C25   1    0.829397    0.403176    0.185177    11.00000    0.02585    0.02110 =
         0.01981   -0.00046    0.00488   -0.00033
AFIX  43
H25   2    0.783732    0.426420    0.223288    11.00000   -1.20000
AFIX   0
C26   1    0.549341    0.411800    0.142766    11.00000    0.02332    0.01376 =
         0.01617   -0.00101    0.00290    0.00158
C27   1    0.437675    0.409334    0.174195    11.00000    0.02787    0.01708 =
         0.02643    0.00242    0.00663   -0.00097
AFIX  43
H27   2    0.407214    0.373171    0.193790    11.00000   -1.20000
AFIX   0
C28   1    0.371546    0.459268    0.176844    11.00000    0.02647    0.02358 =
         0.03136    0.00068    0.00808    0.00435
AFIX  43
H28   2    0.296077    0.457682    0.199068    11.00000   -1.20000
AFIX   0
C29   1    0.415769    0.511703    0.146938    11.00000    0.03393    0.01692 =
         0.03232   -0.00054    0.00306    0.00711
AFIX  43
H29   2    0.370559    0.546174    0.149078    11.00000   -1.20000
AFIX   0
C30   1    0.524866    0.514215    0.114109    11.00000    0.03560    0.01446 =
         0.03316    0.00289    0.00584   -0.00082
AFIX  43
H30   2    0.554089    0.550382    0.093395    11.00000   -1.20000
AFIX   0
C31   1    0.592526    0.464372    0.111011    11.00000    0.02581    0.01726 =
         0.02390    0.00273    0.00585    0.00047
AFIX  43
H31   2    0.667318    0.466123    0.087527    11.00000   -1.20000
AFIX   0

CL61  3    0.166397    0.381171    0.345842    11.00000    0.08574    0.06541 =
         0.03872    0.00361   -0.01094   -0.01900
CL62  3    0.298420    0.476402    0.432107    11.00000    0.10168    0.03064 =
         0.05451   -0.00001    0.00936   -0.00662
C61   1    0.254275    0.403404    0.437736    11.00000    0.04969    0.02902 =
         0.04828    0.00419   -0.00398    0.00300
AFIX  23
H61A  2    0.323328    0.378141    0.441284    11.00000   -1.20000
H61B  2    0.212574    0.397665    0.494551    11.00000   -1.20000
AFIX   0

CL51  3    0.789983    0.592150    0.056139    11.00000    0.06483    0.04659 =
         0.10132   -0.02528    0.04854   -0.01383
CL52  3    0.847358    0.708719    0.117756    11.00000    0.04323    0.05261 =
         0.04922   -0.01600    0.02083   -0.01645
C51   1    0.735252    0.658465    0.095401    11.00000    0.03093    0.03777 =
         0.03940   -0.00284    0.00477   -0.00141
AFIX  23
H51A  2    0.693402    0.651585    0.151842    11.00000   -1.20000
H51B  2    0.680286    0.674815    0.048856    11.00000   -1.20000
AFIX   0

CL71  3    0.127957    0.567460    0.243675    11.00000    0.04879    0.05155 =
         0.03812    0.00054    0.01039   -0.00875
CL72  3    0.117846    0.531178    0.053932    11.00000    0.06266    0.03550 =
         0.04247   -0.00341   -0.00661   -0.00533
C71   1    0.117104    0.590624    0.128823    11.00000    0.04194    0.03286 =
         0.04070    0.00152    0.00523    0.00091
AFIX  23
H71A  2    0.045066    0.613048    0.118315    11.00000   -1.20000
H71B  2    0.182366    0.616770    0.116395    11.00000   -1.20000
AFIX   0
HKLF 4

REM  ga_vv1=ga_tro118 - #2286 - in P2(1)/c - superflip - nova
REM R1 =  0.0351 for    7242 Fo > 4sig(Fo)  and  0.0364 for all    7511 data
REM    424 parameters refined using      0 restraints

END

WGHT      0.0376      9.6645

REM Instructions for potential hydrogen bonds
EQIV $1 x, -y+1/2, z+1/2
HTAB C1 Cl1_$1
HTAB C1 Cl2_$1
HTAB C61 Cl2_$1
EQIV $2 -x+1, -y+1, -z
HTAB C51 Cl2_$2
HTAB C71 Cl1_$2

REM Highest difference peak  1.760,  deepest hole -1.075,  1-sigma level  0.080
Q1    1   0.7286  0.6110  0.0130  11.00000  0.05    1.76
Q2    1   0.2142  0.4781  0.4424  11.00000  0.05    1.67
Q3    1   0.1333  0.4100  0.3764  11.00000  0.05    0.93
Q4    1   0.4644  0.2828  0.0355  11.00000  0.05    0.58
Q5    1   0.6466  0.2811  0.0415  11.00000  0.05    0.56
Q6    1   0.5022  0.3372  0.0614  11.00000  0.05    0.42
Q7    1   0.5941  0.3348  0.0332  11.00000  0.05    0.39
Q8    1   0.7186  0.3485  0.1417  11.00000  0.05    0.34
Q9    1   0.4435  0.1637  0.1556  11.00000  0.05    0.32
Q10   1   0.5916  0.3774  0.1417  11.00000  0.05    0.31
Q11   1   0.3634  0.2234 -0.0517  11.00000  0.05    0.31
Q12   1   0.4830  0.4115  0.1432  11.00000  0.05    0.31
Q13   1   0.5938  0.2295  0.0231  11.00000  0.05    0.30
Q14   1   0.4627  0.2179  0.1587  11.00000  0.05    0.30
Q15   1   0.5253  0.1332  0.1627  11.00000  0.05    0.29
Q16   1   0.5451  0.2252  0.0463  11.00000  0.05    0.29
Q17   1   0.4747  0.2562  0.1277  11.00000  0.05    0.28
Q18   1   0.5829  0.3360  0.1012  11.00000  0.05    0.28
Q19   1   0.3578  0.2040  0.1651  11.00000  0.05    0.28
Q20   1   0.5611  0.2898  0.1379  11.00000  0.05    0.28
Q21   1   0.7603  0.3076  0.3158  11.00000  0.05    0.27
Q22   1   0.6853  0.3436  0.3450  11.00000  0.05    0.27
Q23   1   0.4604  0.2495  0.0998  11.00000  0.05    0.26
Q24   1   0.5217  0.3386 -0.0853  11.00000  0.05    0.26
Q25   1   0.7999  0.2702  0.3004  11.00000  0.05    0.26
;
_shelx_res_checksum              59597
loop_
_exptl_crystal_face_index_h
_exptl_crystal_face_index_k
_exptl_crystal_face_index_l
_exptl_crystal_face_perp_dist
_exptl_oxdiff_crystal_face_indexfrac_h
_exptl_oxdiff_crystal_face_indexfrac_k
_exptl_oxdiff_crystal_face_indexfrac_l
_exptl_oxdiff_crystal_face_x
_exptl_oxdiff_crystal_face_y
_exptl_oxdiff_crystal_face_z
-1 -13 -5 0.0288 -1.0000 -12.9999 -5.0000 0.0216 0.2868 0.9909
1 13 5 0.0288 1.0000 12.9999 5.0000 -0.0216 -0.2868 -0.9909
-2 -7 8 0.1242 -2.0000 -7.0000 8.0000 0.0955 -0.9452 0.2786
-7 4 0 0.0100 -7.0000 4.0000 -0.0000 0.9595 -0.0266 -0.1052
7 -4 0 0.0100 7.0000 -4.0000 0.0000 -0.9595 0.0266 0.1052
2 13 -4 0.1054 2.0000 12.9999 -4.0000 -0.0622 0.6358 -0.7713
1 -1 -9 0.1112 1.0000 -1.0000 -9.0000 -0.0528 0.9068 0.2838

_olex2_submission_special_instructions 'No special instructions were received'
_cell_oxdiff_length_a            11.63364(14)
_cell_oxdiff_length_b            22.8982(3)
_cell_oxdiff_length_c            14.67719(14)
_cell_oxdiff_angle_alpha         90.0046(8)
_cell_oxdiff_angle_beta          92.3685(9)
_cell_oxdiff_angle_gamma         90.0805(10)
_cell_oxdiff_volume              3906.51(7)
_cell_oxdiff_measurement_reflns_used 96917
_diffrn_measurement_specimen_support 'polyimid foil'


#==end==


data_ga_vv2
_audit_creation_date             2016-01-25
_audit_update_record             '25.01.2016 16:52:38 CET UTC+01:00  encif 1.38'

_audit_block_code                ga_vv2
_audit_block_refno               2295
_audit_block_usercomment         VV43_3

# start Validation Reply Form
_vrf_PLAT250_ga_vv2
;
PROBLEM: Large U3/U1 Ratio for Average U(i,j) Tensor ....        4.2 Note
RESPONSE: disorder in BF4 anion and toluene solvent
;
# end Validation Reply Form


_audit_creation_method
;
Olex2 1.2
(compiled 2015.09.30 svn.r3233 for OlexSys, GUI svn.r5103)
;
_publ_section_references
;
Dolomanov, O.V., Bourhis, L.J., Gildea, R.J, Howard, J.A.K. & Puschmann, H.
 (2009), J. Appl. Cryst. 42, 339-341.

Sheldrick, G.M. (2015). Acta Cryst. C71, 3-8.
;
_chemical_name_systematic        ?
_chemical_name_common            ?
_chemical_formula_moiety         'C62 H66 Cl2 N4 P2 Pd2, 2(B F4), C H2 Cl2, 0.5(C7 H8)'
_chemical_formula_sum            'C66.50 H72 B2 Cl4 F8 N4 P2 Pd2'
_chemical_formula_weight         1517.44
_chemical_melting_point          ?
_exptl_crystal_description       needle
_exptl_crystal_colour            yellow
_diffrn_ambient_temperature      100(1)
loop_
_atom_type_symbol
_atom_type_description
_atom_type_scat_dispersion_real
_atom_type_scat_dispersion_imag
_atom_type_scat_source
C C 0.0033 0.0016 'International Tables Vol C Tables 4.2.6.8 and 6.1.1.4'
H H 0.0000 0.0000 'International Tables Vol C Tables 4.2.6.8 and 6.1.1.4'
B B 0.0013 0.0007 'International Tables Vol C Tables 4.2.6.8 and 6.1.1.4'
Cl Cl 0.1484 0.1585 'International Tables Vol C Tables 4.2.6.8 and 6.1.1.4'
F F 0.0171 0.0103 'International Tables Vol C Tables 4.2.6.8 and 6.1.1.4'
N N 0.0061 0.0033 'International Tables Vol C Tables 4.2.6.8 and 6.1.1.4'
P P 0.1023 0.0942 'International Tables Vol C Tables 4.2.6.8 and 6.1.1.4'
Pd Pd -0.9988 1.0072 'International Tables Vol C Tables 4.2.6.8 and 6.1.1.4'

_shelx_space_group_comment
;
The symmetry employed for this shelxl refinement is uniquely defined
by the following loop, which should always be used as a source of
symmetry information in preference to the above space-group names.
They are only intended as comments.
;
_space_group_crystal_system      triclinic
_space_group_IT_number           2
_space_group_name_H-M_alt        'P -1'
_symmetry_cell_setting           triclinic
_symmetry_space_group_name_h-m   'P -1'
_symmetry_int_tables_number      2

_chemical_absolute_configuration .

_space_group_name_Hall           '-P 1'
loop_
_symmetry_equiv_pos_as_xyz
'x, y, z'
'-x, -y, -z'

_cell_length_a                   11.291(6)
_cell_length_b                   13.841(7)
_cell_length_c                   21.603(10)
_cell_angle_alpha                82.724(8)
_cell_angle_beta                 80.839(13)
_cell_angle_gamma                87.563(12)
_cell_volume                     3305(3)
_cell_formula_units_Z            2
_cell_measurement_reflns_used    8016
_cell_measurement_temperature    100(2)
_cell_measurement_theta_max      31.96
_cell_measurement_theta_min      2.33
_shelx_estimated_absorpt_T_max   0.915
_shelx_estimated_absorpt_T_min   0.827
_exptl_absorpt_coefficient_mu    0.821
_exptl_absorpt_correction_T_max  0.8828
_exptl_absorpt_correction_T_min  0.8021

_exptl_absorpt_correction_type   multi-scan
_exptl_absorpt_process_details
;
multi-scan from symmetry-related measurements (Blessing 1995)
SADABS (see _computing_data_reduction)
;
_exptl_absorpt_special_details   ?
_exptl_crystal_density_diffrn    1.525
_exptl_crystal_density_meas      ?
_exptl_crystal_density_method    ?
_exptl_crystal_F_000             1542
_exptl_crystal_size_max          0.240
_exptl_crystal_size_mid          0.170
_exptl_crystal_size_min          0.110
_exptl_transmission_factor_max   ?
_exptl_transmission_factor_min   ?
_diffrn_reflns_av_R_equivalents  0.0414
_diffrn_reflns_av_unetI/netI     0.0521
_diffrn_reflns_Laue_measured_fraction_full 1.000
_diffrn_reflns_Laue_measured_fraction_max 0.918
_diffrn_reflns_limit_h_max       16
_diffrn_reflns_limit_h_min       -16
_diffrn_reflns_limit_k_max       20
_diffrn_reflns_limit_k_min       -20
_diffrn_reflns_limit_l_max       31
_diffrn_reflns_limit_l_min       -29
_diffrn_reflns_number            65911
_diffrn_reflns_point_group_measured_fraction_full 1.000
_diffrn_reflns_point_group_measured_fraction_max 0.918
_diffrn_reflns_theta_full        25.242
_diffrn_reflns_theta_max         32.435
_diffrn_reflns_theta_min         1.864
_diffrn_detector_area_resol_mean 8.19
_diffrn_measured_fraction_theta_full 1.000
_diffrn_measured_fraction_theta_max 0.918
_diffrn_measurement_device_type  'Bruker AXS Smart 1000'
_diffrn_measurement_method       '\f- and \w-scans'
_diffrn_radiation_probe          x-ray
_diffrn_radiation_type           MoK\a
_diffrn_radiation_wavelength     0.71073
_diffrn_source                   'sealed X-Ray tube (Mo)'
_diffrn_source_type              'fine focus tube'
_diffrn_standards_number         0
_reflns_Friedel_coverage         0.000
_reflns_Friedel_fraction_full    .
_reflns_Friedel_fraction_max     .
_reflns_number_gt                17078
_reflns_number_total             21848
_reflns_special_details
;
 Reflections were merged by SHELXL according to the crystal
 class for the calculation of statistics and refinement.

 _reflns_Friedel_fraction is defined as the number of unique
 Friedel pairs measured divided by the number that would be
 possible theoretically, ignoring centric projections and
 systematic absences.
;
_reflns_threshold_expression     'I > 2\s(I)'

_computing_cell_refinement
;
SAINT (see _computing_data_reduction). Includes estimated systematic errors
 of the unit cell constants from Monte Carlo simulations.
;
_computing_data_collection       'SMART-5.631 (Bruker AXS, 2003)'
_computing_data_reduction
'SAINT V8.34A (Bruker AXS, 1997-2013),SADABS-2014_4 (Sheldrick and Bruker AXS, 1997-2014)'
_computing_molecular_graphics    'Olex2 (Dolomanov et al., 2009)'
_computing_publication_material  'encif (Wadepohl, 2009-15); encifer 1.5 (CCDC, 2014)'
_computing_structure_refinement  'ShelXL (Sheldrick, 2015)'
_shelxl_version_number           2014/7
_computing_structure_solution    'SUPERFLIP (Palatinus, 2007-2009)'
_refine_diff_density_max         2.234
_refine_diff_density_min         -1.702
_refine_diff_density_rms         0.128
_refine_ls_extinction_coef       .
_refine_ls_extinction_method     none
_refine_ls_goodness_of_fit_ref   1.024
_refine_ls_hydrogen_treatment    constr
_refine_ls_matrix_type           full
_refine_ls_number_parameters     876
_refine_ls_number_reflns         21848
_refine_ls_number_restraints     222
_refine_ls_R_factor_all          0.0683
_refine_ls_R_factor_gt           0.0465
_refine_ls_restrained_S_all      1.031
_refine_ls_shift/su_max          0.001
_refine_ls_shift/su_mean         0.000
_refine_ls_structure_factor_coef Fsqd
_refine_ls_weighting_details     'w=1/[\s^2^(Fo^2^)+(0.0451P)^2^+8.9965P] where P=(Fo^2^+2Fc^2^)/3'
_refine_ls_weighting_scheme      calc
_refine_ls_wR_factor_gt          0.1082
_refine_ls_wR_factor_ref         0.1188
_refine_special_details          ?
_olex2_refinement_description
;
1. Fixed Uiso
 At 1.2 times of:
  All C(H) groups, All C(H,H) groups
 At 1.5 times of:
  All C(H,H,H) groups
2. Restrained distances
 B1-F11 \\sim B1-F12 \\sim B1-F13 \\sim B1-F14
 with sigma of 0.02
 F11-F12 \\sim F11-F13 \\sim F11-F14 \\sim F12-F13 \\sim F12-F14 \\sim F13-F14
 with sigma of 0.02
 B2A-F21A \\sim B2A-F22A \\sim B2A-F23A \\sim B2A-F24A \\sim B2B-F21B \\sim
B2B-F22B \\sim B2B-F23B ~
 B2B-F24B
 with sigma of 0.001
 F21A-F22A \\sim F21A-F23A \\sim F21A-F24A \\sim F22A-F23A \\sim F22A-F24A
\\sim F23A-F24A \\sim F21B-
 F22B \\sim F21B-F23B \\sim F21B-F24B \\sim F22B-F23B \\sim F22B-F24B \\sim
F23B-F24B
 with sigma of 0.001
 C92-C97 \\sim C96-C97
 with sigma of 0.01
3. Restrained atomic chiral volume
 C91
 fixed at 0 with sigma of 0.1
4. Rigid body (RIGU) restrains
 F21A, F22A, F23A, F24A, B2A
 with sigma for 1-2 distances of 0.004 and sigma for 1-3 distances of 0.004
 F21B, F22B, F23B, F24B, B2B
 with sigma for 1-2 distances of 0.004 and sigma for 1-3 distances of 0.004
 C91, C92, C93, C94, C95, C96, C97
 with sigma for 1-2 distances of 0.004 and sigma for 1-3 distances of 0.004
5. Others
 Sof(F21B)=Sof(F22B)=Sof(F23B)=Sof(F24B)=Sof(B2B)=1-FVAR(1)
 Sof(F21A)=Sof(F22A)=Sof(F23A)=Sof(F24A)=Sof(B2A)=FVAR(1)
 Fixed Sof: C91(0.5) C92(0.5) H92(0.5) C93(0.5) H93(0.5) C94(0.5) H94(0.5)
 C95(0.5) H95(0.5) C96(0.5) H96(0.5) C97(0.5) H97A(0.5) H97B(0.5) H97C(0.5)
6.a Secondary CH2 refined with riding coordinates:
 C81(H81A,H81B)
6.b Aromatic/amide H refined with riding coordinates:
 C1(H1), C4(H4), C6(H6), C13(H13), C15(H15), C20(H20), C21(H21), C22(H22),
 C23(H23), C24(H24), C26(H26), C27(H27), C28(H28), C29(H29), C30(H30), C31(H31),
  C34(H34), C36(H36), C43(H43), C45(H45), C51(H51), C52(H52), C53(H53),
 C54(H54), C55(H55), C57(H57), C58(H58), C59(H59), C60(H60), C61(H61), C92(H92),
  C93(H93), C94(H94), C95(H95), C96(H96)
6.c Fitted hexagon refined as free rotating group:
 C91(C92,C93,C94,C95,C96)
6.d Idealised Me refined as rotating group:
 C8(H8A,H8B,H8C), C9(H9A,H9B,H9C), C10(H10A,H10B,H10C), C16(H16A,H16B,H16C),
 C17(H17A,H17B,H17C), C18(H18A,H18B,H18C), C38(H38A,H38B,H38C), C39(H39A,H39B,
 H39C), C40(H40A,H40B,H40C), C47(H47A,H47B,H47C), C48(H48A,H48B,H48C), C49(H49A,
 H49B,H49C), C97(H97A,H97B,H97C)
;
_atom_sites_solution_hydrogens   geom
_atom_sites_solution_primary     iterative
_atom_sites_solution_secondary   difmap
loop_
_atom_site_label
_atom_site_type_symbol
_atom_site_fract_x
_atom_site_fract_y
_atom_site_fract_z
_atom_site_U_iso_or_equiv
_atom_site_adp_type
_atom_site_occupancy
_atom_site_site_symmetry_order
_atom_site_calc_flag
_atom_site_refinement_flags_posn
_atom_site_refinement_flags_adp
_atom_site_refinement_flags_occupancy
_atom_site_disorder_assembly
_atom_site_disorder_group
Pd1 Pd 0.05061(2) 0.32850(2) 0.26644(2) 0.01078(5) Uani 1 1 d . . . . .
Pd2 Pd 0.18906(2) 0.53645(2) 0.19851(2) 0.01147(5) Uani 1 1 d . . . . .
Cl1 Cl 0.03297(6) 0.43634(5) 0.17571(3) 0.01508(12) Uani 1 1 d . . . . .
Cl2 Cl 0.23788(6) 0.40348(5) 0.26754(3) 0.01841(13) Uani 1 1 d . . . . .
P1 P -0.10799(6) 0.24589(5) 0.26202(3) 0.01198(13) Uani 1 1 d . . . . .
P2 P 0.32751(6) 0.62003(5) 0.22638(3) 0.01194(13) Uani 1 1 d . . . . .
N1 N -0.09942(19) 0.15347(17) 0.32475(11) 0.0131(4) Uani 1 1 d . . . . .
N2 N 0.05701(19) 0.23873(17) 0.34648(11) 0.0126(4) Uani 1 1 d . . . . .
N3 N 0.3042(2) 0.73261(17) 0.18575(12) 0.0155(4) Uani 1 1 d . . . . .
N4 N 0.1623(2) 0.66025(17) 0.14163(11) 0.0135(4) Uani 1 1 d . . . . .
C1 C -0.0177(2) 0.1685(2) 0.36178(13) 0.0132(5) Uani 1 1 d . . . . .
H1 H -0.0152 0.1264 0.3999 0.016 Uiso 1 1 calc R . . . .
C2 C -0.1941(2) 0.08347(19) 0.34822(13) 0.0133(5) Uani 1 1 d . . . . .
C2BA C 0.1111(2) 0.3366(2) 0.42311(13) 0.0148(5) Uani 1 1 d . . . . .
C3 C -0.2912(2) 0.1091(2) 0.39279(13) 0.0150(5) Uani 1 1 d . . . . .
C4 C -0.3845(2) 0.0430(2) 0.41027(14) 0.0195(6) Uani 1 1 d . . . . .
H4 H -0.4520 0.0593 0.4397 0.023 Uiso 1 1 calc R . . . .
C5 C -0.3822(3) -0.0452(2) 0.38628(16) 0.0226(6) Uani 1 1 d . . . . .
C6 C -0.2803(3) -0.0712(2) 0.34653(17) 0.0231(6) Uani 1 1 d . . . . .
H6 H -0.2756 -0.1336 0.3322 0.028 Uiso 1 1 calc R . . . .
C7 C -0.1844(3) -0.0083(2) 0.32681(15) 0.0186(6) Uani 1 1 d . . . . .
C8 C -0.2976(3) 0.2007(2) 0.42379(14) 0.0200(6) Uani 1 1 d . . . . .
H8A H -0.2192 0.2316 0.4145 0.030 Uiso 1 1 calc GR . . . .
H8B H -0.3197 0.1848 0.4696 0.030 Uiso 1 1 calc GR . . . .
H8C H -0.3582 0.2455 0.4076 0.030 Uiso 1 1 calc GR . . . .
C9 C -0.4874(3) -0.1127(3) 0.4040(2) 0.0347(9) Uani 1 1 d . . . . .
H9A H -0.4932 -0.1392 0.4487 0.052 Uiso 1 1 calc GR . . . .
H9B H -0.4755 -0.1662 0.3778 0.052 Uiso 1 1 calc GR . . . .
H9C H -0.5615 -0.0764 0.3971 0.052 Uiso 1 1 calc GR . . . .
C10 C -0.0740(3) -0.0440(2) 0.28690(18) 0.0272(7) Uani 1 1 d . . . . .
H10A H -0.0828 -0.0305 0.2422 0.041 Uiso 1 1 calc GR . . . .
H10B H -0.0634 -0.1143 0.2981 0.041 Uiso 1 1 calc GR . . . .
H10C H -0.0038 -0.0105 0.2944 0.041 Uiso 1 1 calc GR . . . .
C11 C 0.1383(2) 0.2582(2) 0.38806(12) 0.0131(5) Uani 1 1 d . . . . .
C12 C 0.2466(2) 0.2043(2) 0.38808(13) 0.0154(5) Uani 1 1 d . . . . .
C13 C 0.3265(3) 0.2319(2) 0.42530(14) 0.0184(5) Uani 1 1 d . . . . .
H13 H 0.4002 0.1965 0.4264 0.022 Uiso 1 1 calc R . . . .
C14 C 0.3022(3) 0.3092(2) 0.46082(14) 0.0195(6) Uani 1 1 d . . . . .
C15 C 0.1935(3) 0.3605(2) 0.45974(14) 0.0179(5) Uani 1 1 d . . . . .
H15 H 0.1754 0.4128 0.4845 0.021 Uiso 1 1 calc R . . . .
C16 C 0.2766(3) 0.1227(2) 0.34840(16) 0.0224(6) Uani 1 1 d . . . . .
H16A H 0.2229 0.0684 0.3649 0.034 Uiso 1 1 calc GR . . . .
H16B H 0.3599 0.1008 0.3497 0.034 Uiso 1 1 calc GR . . . .
H16C H 0.2664 0.1455 0.3047 0.034 Uiso 1 1 calc GR . . . .
C17 C 0.3923(3) 0.3404(3) 0.49859(18) 0.0304(7) Uani 1 1 d . . . . .
H17A H 0.3637 0.3232 0.5438 0.046 Uiso 1 1 calc GR . . . .
H17B H 0.4021 0.4110 0.4896 0.046 Uiso 1 1 calc GR . . . .
H17C H 0.4696 0.3072 0.4870 0.046 Uiso 1 1 calc GR . . . .
C18 C -0.0014(3) 0.3980(2) 0.41886(15) 0.0210(6) Uani 1 1 d . . . . .
H18A H 0.0059 0.4374 0.3775 0.032 Uiso 1 1 calc GR . . . .
H18B H -0.0128 0.4409 0.4522 0.032 Uiso 1 1 calc GR . . . .
H18C H -0.0705 0.3555 0.4241 0.032 Uiso 1 1 calc GR . . . .
C19 C -0.0939(3) 0.1930(2) 0.19004(14) 0.0200(6) Uani 1 1 d . . . . .
C20 C 0.0079(3) 0.1338(3) 0.17493(17) 0.0320(8) Uani 1 1 d . . . . .
H20 H 0.0624 0.1185 0.2042 0.038 Uiso 1 1 calc R . . . .
C21 C 0.0287(4) 0.0978(3) 0.1172(2) 0.0481(12) Uani 1 1 d . . . . .
H21 H 0.0964 0.0563 0.1072 0.058 Uiso 1 1 calc R . . . .
C22 C -0.0487(5) 0.1219(3) 0.07445(19) 0.0504(14) Uani 1 1 d . . . . .
H22 H -0.0343 0.0966 0.0350 0.060 Uiso 1 1 calc R . . . .
C23 C -0.1467(4) 0.1821(3) 0.08781(17) 0.0431(12) Uani 1 1 d . . . . .
H23 H -0.1988 0.1986 0.0574 0.052 Uiso 1 1 calc R . . . .
C24 C -0.1704(3) 0.2194(3) 0.14590(14) 0.0273(7) Uani 1 1 d . . . . .
H24 H -0.2375 0.2619 0.1550 0.033 Uiso 1 1 calc R . . . .
C25 C -0.2510(2) 0.3052(2) 0.27882(13) 0.0137(5) Uani 1 1 d . . . . .
C26 C -0.2555(2) 0.3931(2) 0.30421(14) 0.0164(5) Uani 1 1 d . . . . .
H26 H -0.1835 0.4240 0.3073 0.020 Uiso 1 1 calc R . . . .
C27 C -0.3666(3) 0.4353(2) 0.32502(15) 0.0203(6) Uani 1 1 d . . . . .
H27 H -0.3706 0.4948 0.3430 0.024 Uiso 1 1 calc R . . . .
C28 C -0.4711(3) 0.3907(2) 0.31945(15) 0.0216(6) Uani 1 1 d . . . . .
H28 H -0.5466 0.4193 0.3341 0.026 Uiso 1 1 calc R . . . .
C29 C -0.4666(3) 0.3042(2) 0.29257(15) 0.0212(6) Uani 1 1 d . . . . .
H29 H -0.5389 0.2751 0.2879 0.025 Uiso 1 1 calc R . . . .
C30 C -0.3571(2) 0.2604(2) 0.27263(14) 0.0172(5) Uani 1 1 d . . . . .
H30 H -0.3538 0.2007 0.2550 0.021 Uiso 1 1 calc R . . . .
C31 C 0.2240(2) 0.7354(2) 0.14474(13) 0.0150(5) Uani 1 1 d . . . . .
H31 H 0.2132 0.7938 0.1178 0.018 Uiso 1 1 calc R . . . .
C32 C 0.3885(2) 0.8100(2) 0.18226(14) 0.0163(5) Uani 1 1 d . . . . .
C33 C 0.3745(3) 0.8704(2) 0.23013(16) 0.0203(6) Uani 1 1 d . . . . .
C34 C 0.4650(3) 0.9360(2) 0.22927(18) 0.0262(7) Uani 1 1 d . . . . .
H34 H 0.4582 0.9770 0.2618 0.031 Uiso 1 1 calc R . . . .
C35 C 0.5648(3) 0.9435(2) 0.18244(17) 0.0255(7) Uani 1 1 d . . . . .
C36 C 0.5715(3) 0.8860(2) 0.13368(16) 0.0226(6) Uani 1 1 d . . . . .
H36 H 0.6373 0.8932 0.1002 0.027 Uiso 1 1 calc R . . . .
C37 C 0.4849(3) 0.8185(2) 0.13250(15) 0.0195(6) Uani 1 1 d . . . . .
C38 C 0.2645(3) 0.8703(3) 0.28055(19) 0.0322(8) Uani 1 1 d . . . . .
H38A H 0.1990 0.8380 0.2671 0.048 Uiso 1 1 calc GR . . . .
H38B H 0.2400 0.9376 0.2869 0.048 Uiso 1 1 calc GR . . . .
H38C H 0.2835 0.8352 0.3202 0.048 Uiso 1 1 calc GR . . . .
C39 C 0.6610(4) 1.0151(3) 0.1828(2) 0.0405(10) Uani 1 1 d . . . . .
H39A H 0.6350 1.0802 0.1658 0.061 Uiso 1 1 calc GR . . . .
H39B H 0.7351 0.9956 0.1567 0.061 Uiso 1 1 calc GR . . . .
H39C H 0.6757 1.0162 0.2263 0.061 Uiso 1 1 calc GR . . . .
C40 C 0.4951(3) 0.7600(3) 0.07756(15) 0.0284(7) Uani 1 1 d . . . . .
H40A H 0.4722 0.6927 0.0930 0.043 Uiso 1 1 calc GR . . . .
H40B H 0.5781 0.7606 0.0556 0.043 Uiso 1 1 calc GR . . . .
H40C H 0.4416 0.7887 0.0482 0.043 Uiso 1 1 calc GR . . . .
C41 C 0.0744(2) 0.6694(2) 0.09977(12) 0.0131(5) Uani 1 1 d . . . . .
C42 C 0.0943(2) 0.6200(2) 0.04625(13) 0.0155(5) Uani 1 1 d . . . . .
C43 C 0.0079(3) 0.6291(2) 0.00667(13) 0.0178(5) Uani 1 1 d . . . . .
H43 H 0.0197 0.5951 -0.0294 0.021 Uiso 1 1 calc R . . . .
C44 C -0.0954(3) 0.6866(2) 0.01839(14) 0.0184(6) Uani 1 1 d . . . . .
C45 C -0.1116(2) 0.7355(2) 0.07175(14) 0.0179(5) Uani 1 1 d . . . . .
H45 H -0.1814 0.7755 0.0799 0.021 Uiso 1 1 calc R . . . .
C46 C -0.0291(2) 0.7275(2) 0.11342(13) 0.0149(5) Uani 1 1 d . . . . .
C47 C 0.2095(3) 0.5634(2) 0.02997(15) 0.0219(6) Uani 1 1 d . . . . .
H47A H 0.2771 0.6078 0.0219 0.033 Uiso 1 1 calc GR . . . .
H47B H 0.2064 0.5320 -0.0079 0.033 Uiso 1 1 calc GR . . . .
H47C H 0.2201 0.5136 0.0653 0.033 Uiso 1 1 calc GR . . . .
C48 C -0.1871(3) 0.6991(3) -0.02578(16) 0.0272(7) Uani 1 1 d . . . . .
H48A H -0.1531 0.6751 -0.0658 0.041 Uiso 1 1 calc GR . . . .
H48B H -0.2094 0.7683 -0.0337 0.041 Uiso 1 1 calc GR . . . .
H48C H -0.2585 0.6621 -0.0066 0.041 Uiso 1 1 calc GR . . . .
C49 C -0.0494(3) 0.7831(2) 0.17030(15) 0.0231(6) Uani 1 1 d . . . . .
H49A H -0.0328 0.7399 0.2077 0.035 Uiso 1 1 calc GR . . . .
H49B H -0.1329 0.8068 0.1772 0.035 Uiso 1 1 calc GR . . . .
H49C H 0.0043 0.8385 0.1629 0.035 Uiso 1 1 calc GR . . . .
C50 C 0.4802(2) 0.5834(2) 0.20182(13) 0.0152(5) Uani 1 1 d . . . . .
C51 C 0.5013(3) 0.5044(2) 0.16681(14) 0.0194(6) Uani 1 1 d . . . . .
H51 H 0.4361 0.4693 0.1587 0.023 Uiso 1 1 calc R . . . .
C52 C 0.6193(3) 0.4776(3) 0.14390(16) 0.0280(7) Uani 1 1 d . . . . .
H52 H 0.6343 0.4243 0.1198 0.034 Uiso 1 1 calc R . . . .
C53 C 0.7140(3) 0.5280(3) 0.15593(16) 0.0319(8) Uani 1 1 d . . . . .
H53 H 0.7939 0.5096 0.1397 0.038 Uiso 1 1 calc R . . . .
C54 C 0.6938(3) 0.6053(3) 0.19150(15) 0.0265(7) Uani 1 1 d . . . . .
H54 H 0.7597 0.6387 0.2005 0.032 Uiso 1 1 calc R . . . .
C55 C 0.5777(2) 0.6341(2) 0.21402(14) 0.0196(6) Uani 1 1 d . . . . .
H55 H 0.5639 0.6880 0.2377 0.023 Uiso 1 1 calc R . . . .
C56 C 0.3004(2) 0.6301(2) 0.30968(13) 0.0152(5) Uani 1 1 d . . . . .
C57 C 0.1800(3) 0.6375(2) 0.33795(14) 0.0196(6) Uani 1 1 d . . . . .
H57 H 0.1177 0.6401 0.3129 0.024 Uiso 1 1 calc R . . . .
C58 C 0.1525(3) 0.6409(3) 0.40238(15) 0.0254(7) Uani 1 1 d . . . . .
H58 H 0.0712 0.6465 0.4216 0.030 Uiso 1 1 calc R . . . .
C59 C 0.2433(3) 0.6361(3) 0.43907(16) 0.0307(8) Uani 1 1 d . . . . .
H59 H 0.2241 0.6385 0.4833 0.037 Uiso 1 1 calc R . . . .
C60 C 0.3620(3) 0.6279(3) 0.41129(16) 0.0279(7) Uani 1 1 d . . . . .
H60 H 0.4237 0.6242 0.4367 0.034 Uiso 1 1 calc R . . . .
C61 C 0.3917(3) 0.6250(2) 0.34665(14) 0.0194(6) Uani 1 1 d . . . . .
H61 H 0.4733 0.6196 0.3278 0.023 Uiso 1 1 calc R . . . .
F11 F 0.7224(2) 0.67507(17) 0.32957(11) 0.0370(5) Uani 1 1 d D . . . .
F12 F 0.8060(2) 0.56373(16) 0.39680(10) 0.0362(5) Uani 1 1 d D . . . .
F13 F 0.8896(2) 0.71195(18) 0.36716(15) 0.0499(7) Uani 1 1 d D . . . .
F14 F 0.90305(19) 0.60079(17) 0.29707(10) 0.0361(5) Uani 1 1 d D . . . .
B1 B 0.8309(3) 0.6384(3) 0.34757(18) 0.0242(7) Uani 1 1 d D . . . .
F21A F 0.7790(4) -0.0527(3) 1.0108(2) 0.056(2) Uani 0.642(6) 1 d D U P A 1
F22A F 0.6509(3) 0.0755(3) 1.02221(17) 0.0413(12) Uani 0.642(6) 1 d D U P A 1
F23A F 0.8247(3) 0.0931(2) 0.95461(14) 0.0379(10) Uani 0.642(6) 1 d D U P A 1
F24A F 0.6766(3) 0.0057(3) 0.9320(2) 0.0752(18) Uani 0.642(6) 1 d D U P A 1
B2A B 0.7328(2) 0.03039(18) 0.97991(12) 0.0265(13) Uani 0.642(6) 1 d D U P A 1
F21B F 0.7823(7) -0.0395(6) 1.0044(4) 0.046(3) Uani 0.358(6) 1 d D U P A 2
F22B F 0.6791(9) 0.1037(5) 1.0021(4) 0.099(4) Uani 0.358(6) 1 d D U P A 2
F23B F 0.7623(6) 0.0479(6) 0.9111(3) 0.087(4) Uani 0.358(6) 1 d D U P A 2
F24B F 0.6023(5) -0.0267(6) 0.9711(4) 0.078(3) Uani 0.358(6) 1 d D U P A 2
B2B B 0.7065(5) 0.0213(4) 0.9722(3) 0.048(3) Uani 0.358(6) 1 d D U P A 2
Cl11 Cl 0.3358(2) 0.17446(18) 0.17418(9) 0.1128(8) Uani 1 1 d . . . . .
Cl12 Cl 0.5124(2) 0.27767(18) 0.08390(11) 0.1144(8) Uani 1 1 d . . . . .
C81 C 0.4285(5) 0.1688(4) 0.1012(2) 0.0554(13) Uani 1 1 d . . . . .
H81A H 0.3792 0.1638 0.0678 0.066 Uiso 1 1 calc R . . . .
H81B H 0.4832 0.1111 0.1036 0.066 Uiso 1 1 calc R . . . .
C91 C -0.0015(6) -0.0475(4) 0.4810(3) 0.0347(15) Uani 0.5 1 d . U P B -3
C92 C -0.1091(5) -0.0039(5) 0.5054(3) 0.035(2) Uani 0.5 1 d DG U P B -3
H92 H -0.1832 -0.0288 0.4998 0.042 Uiso 0.5 1 calc R . P B -3
C93 C -0.1081(7) 0.0763(5) 0.5382(3) 0.056(2) Uani 0.5 1 d G U P B -3
H93 H -0.1816 0.1061 0.5548 0.067 Uiso 0.5 1 calc R . P B -3
C94 C 0.0004(8) 0.1128(4) 0.5464(3) 0.087(5) Uani 0.5 1 d G U P B -3
H94 H 0.0010 0.1675 0.5688 0.105 Uiso 0.5 1 calc R . P B -3
C95 C 0.1079(7) 0.0691(5) 0.5220(3) 0.059(2) Uani 0.5 1 d G U P B -3
H95 H 0.1820 0.0940 0.5277 0.070 Uiso 0.5 1 calc R . P B -3
C96 C 0.1069(5) -0.0111(5) 0.4893(3) 0.053(3) Uani 0.5 1 d DG U P B -3
H96 H 0.1804 -0.0409 0.4726 0.064 Uiso 0.5 1 calc R . P B -3
C97 C -0.0020(10) -0.1288(10) 0.4485(5) 0.086(5) Uani 0.5 1 d D U P B -3
H97A H -0.0752 -0.1655 0.4647 0.130 Uiso 0.5 1 calc GR . P B -3
H97B H 0.0683 -0.1706 0.4548 0.130 Uiso 0.5 1 calc GR . P B -3
H97C H 0.0004 -0.1072 0.4034 0.130 Uiso 0.5 1 calc GR . P B -3

loop_
_atom_site_aniso_label
_atom_site_aniso_U_11
_atom_site_aniso_U_22
_atom_site_aniso_U_33
_atom_site_aniso_U_23
_atom_site_aniso_U_13
_atom_site_aniso_U_12
Pd1 0.00876(8) 0.01165(9) 0.01182(9) 0.00019(7) -0.00149(6) -0.00401(6)
Pd2 0.00948(8) 0.01213(9) 0.01293(9) 0.00124(7) -0.00332(6) -0.00387(7)
Cl1 0.0144(3) 0.0166(3) 0.0146(3) 0.0028(2) -0.0055(2) -0.0069(2)
Cl2 0.0136(3) 0.0179(3) 0.0237(3) 0.0076(3) -0.0088(2) -0.0079(2)
P1 0.0110(3) 0.0121(3) 0.0128(3) -0.0004(2) -0.0013(2) -0.0044(2)
P2 0.0091(3) 0.0123(3) 0.0146(3) 0.0000(2) -0.0031(2) -0.0030(2)
N1 0.0098(9) 0.0147(11) 0.0144(10) -0.0011(8) -0.0005(8) -0.0045(8)
N2 0.0110(9) 0.0134(11) 0.0130(10) 0.0003(8) -0.0013(8) -0.0018(8)
N3 0.0147(10) 0.0114(11) 0.0202(11) 0.0024(9) -0.0050(9) -0.0043(8)
N4 0.0113(9) 0.0137(11) 0.0154(10) 0.0010(8) -0.0033(8) -0.0015(8)
C1 0.0109(10) 0.0125(12) 0.0151(11) 0.0002(9) 0.0001(9) -0.0001(9)
C2 0.0097(10) 0.0107(12) 0.0187(12) 0.0023(9) -0.0023(9) -0.0028(9)
C2BA 0.0112(11) 0.0175(13) 0.0152(12) -0.0018(10) -0.0011(9) 0.0003(9)
C3 0.0120(11) 0.0128(12) 0.0185(12) 0.0032(10) -0.0012(9) 0.0001(9)
C4 0.0108(11) 0.0198(14) 0.0242(14) 0.0075(11) 0.0013(10) -0.0025(10)
C5 0.0170(13) 0.0188(14) 0.0305(16) 0.0058(12) -0.0043(11) -0.0069(11)
C6 0.0209(14) 0.0127(13) 0.0364(17) -0.0022(12) -0.0051(12) -0.0069(11)
C7 0.0159(12) 0.0127(13) 0.0274(15) -0.0035(11) -0.0029(11) -0.0014(10)
C8 0.0181(13) 0.0197(14) 0.0196(13) -0.0015(11) 0.0045(10) -0.0011(11)
C9 0.0259(16) 0.0275(18) 0.048(2) 0.0062(16) -0.0027(15) -0.0163(14)
C10 0.0241(15) 0.0180(15) 0.0390(19) -0.0112(13) 0.0030(13) -0.0003(12)
C11 0.0115(11) 0.0148(12) 0.0124(11) 0.0013(9) -0.0015(9) -0.0031(9)
C12 0.0139(11) 0.0163(13) 0.0153(12) 0.0003(10) -0.0023(9) 0.0013(10)
C13 0.0144(12) 0.0207(14) 0.0203(13) -0.0015(11) -0.0050(10) 0.0028(10)
C14 0.0163(12) 0.0255(15) 0.0181(13) -0.0029(11) -0.0062(10) -0.0012(11)
C15 0.0179(12) 0.0201(14) 0.0166(12) -0.0051(11) -0.0032(10) -0.0006(10)
C16 0.0194(13) 0.0217(15) 0.0274(15) -0.0078(12) -0.0041(11) 0.0022(11)
C17 0.0244(15) 0.040(2) 0.0331(18) -0.0153(15) -0.0161(14) 0.0030(14)
C18 0.0135(12) 0.0269(16) 0.0249(14) -0.0107(12) -0.0049(11) 0.0037(11)
C19 0.0237(14) 0.0215(14) 0.0152(12) -0.0053(11) 0.0021(10) -0.0130(11)
C20 0.0339(18) 0.0328(19) 0.0272(17) -0.0132(14) 0.0112(14) -0.0078(15)
C21 0.060(3) 0.046(2) 0.036(2) -0.0248(19) 0.023(2) -0.019(2)
C22 0.077(3) 0.049(3) 0.0234(18) -0.0197(17) 0.020(2) -0.040(2)
C23 0.064(3) 0.052(2) 0.0156(15) -0.0021(15) -0.0037(16) -0.044(2)
C24 0.0366(17) 0.0309(17) 0.0150(13) 0.0003(12) -0.0031(12) -0.0221(14)
C25 0.0109(10) 0.0131(12) 0.0169(12) 0.0028(10) -0.0044(9) -0.0028(9)
C26 0.0131(11) 0.0146(13) 0.0217(13) 0.0007(10) -0.0046(10) -0.0026(9)
C27 0.0188(13) 0.0159(13) 0.0265(15) -0.0011(11) -0.0059(11) 0.0003(10)
C28 0.0144(12) 0.0217(15) 0.0271(15) 0.0040(12) -0.0046(11) 0.0008(11)
C29 0.0126(12) 0.0226(15) 0.0278(15) 0.0048(12) -0.0063(11) -0.0059(11)
C30 0.0149(12) 0.0163(13) 0.0206(13) 0.0022(10) -0.0054(10) -0.0042(10)
C31 0.0128(11) 0.0148(13) 0.0168(12) 0.0008(10) -0.0024(9) -0.0025(9)
C32 0.0144(11) 0.0106(12) 0.0238(14) 0.0025(10) -0.0053(10) -0.0046(9)
C33 0.0173(13) 0.0117(13) 0.0319(16) -0.0026(11) -0.0034(11) -0.0019(10)
C34 0.0260(15) 0.0165(14) 0.0382(18) -0.0052(13) -0.0079(13) -0.0069(12)
C35 0.0238(15) 0.0167(14) 0.0365(18) 0.0043(13) -0.0096(13) -0.0098(12)
C36 0.0170(13) 0.0207(15) 0.0277(15) 0.0082(12) -0.0038(11) -0.0064(11)
C37 0.0188(13) 0.0159(13) 0.0226(14) 0.0052(11) -0.0049(11) -0.0050(10)
C38 0.0249(16) 0.0248(17) 0.047(2) -0.0155(15) 0.0049(15) -0.0044(13)
C39 0.0343(19) 0.036(2) 0.053(2) 0.0033(18) -0.0119(17) -0.0239(17)
C40 0.0322(17) 0.0332(18) 0.0180(14) 0.0014(13) 0.0006(12) -0.0094(14)
C41 0.0110(10) 0.0148(12) 0.0137(11) 0.0002(9) -0.0034(9) -0.0027(9)
C42 0.0156(12) 0.0161(13) 0.0139(12) 0.0002(10) -0.0007(9) -0.0023(10)
C43 0.0207(13) 0.0199(14) 0.0130(12) -0.0015(10) -0.0031(10) -0.0024(11)
C44 0.0169(12) 0.0204(14) 0.0179(13) 0.0037(11) -0.0063(10) -0.0044(10)
C45 0.0131(11) 0.0180(13) 0.0228(14) -0.0004(11) -0.0055(10) -0.0001(10)
C46 0.0144(11) 0.0137(12) 0.0164(12) -0.0001(10) -0.0025(9) -0.0017(9)
C47 0.0182(13) 0.0280(16) 0.0191(13) -0.0051(12) -0.0009(11) 0.0031(11)
C48 0.0246(15) 0.0325(18) 0.0276(16) -0.0013(14) -0.0149(13) -0.0002(13)
C49 0.0210(14) 0.0253(16) 0.0242(15) -0.0095(12) -0.0032(11) 0.0023(12)
C50 0.0113(11) 0.0173(13) 0.0151(12) 0.0039(10) -0.0008(9) -0.0012(9)
C51 0.0187(13) 0.0214(14) 0.0170(13) -0.0002(11) -0.0009(10) -0.0006(11)
C52 0.0259(15) 0.0325(18) 0.0222(15) -0.0009(13) 0.0024(12) 0.0085(13)
C53 0.0168(14) 0.048(2) 0.0246(16) 0.0090(15) 0.0017(12) 0.0083(14)
C54 0.0123(12) 0.041(2) 0.0228(15) 0.0095(14) -0.0029(11) -0.0057(12)
C55 0.0133(12) 0.0260(15) 0.0187(13) 0.0042(11) -0.0042(10) -0.0061(11)
C56 0.0151(11) 0.0148(13) 0.0164(12) -0.0023(10) -0.0033(9) -0.0037(10)
C57 0.0141(12) 0.0245(15) 0.0202(13) -0.0024(11) -0.0018(10) -0.0035(11)
C58 0.0208(14) 0.0328(18) 0.0226(15) -0.0096(13) 0.0028(11) -0.0053(12)
C59 0.0330(17) 0.043(2) 0.0169(14) -0.0109(14) 0.0010(12) -0.0086(15)
C60 0.0264(16) 0.041(2) 0.0200(14) -0.0080(14) -0.0092(12) -0.0063(14)
C61 0.0169(12) 0.0228(15) 0.0204(13) -0.0055(11) -0.0059(10) -0.0019(11)
F11 0.0325(11) 0.0342(12) 0.0500(14) -0.0105(10) -0.0221(10) 0.0072(9)
F12 0.0437(13) 0.0331(12) 0.0295(11) -0.0025(9) -0.0029(9) 0.0098(10)
F13 0.0432(14) 0.0325(13) 0.086(2) -0.0249(13) -0.0321(14) -0.0001(10)
F14 0.0324(11) 0.0429(13) 0.0317(11) -0.0088(10) 0.0020(9) -0.0014(10)
B1 0.0230(16) 0.0195(17) 0.0331(19) -0.0090(14) -0.0094(14) 0.0014(13)
F21A 0.051(3) 0.034(3) 0.061(4) 0.025(3) 0.029(3) 0.023(2)
F22A 0.041(2) 0.031(2) 0.043(2) -0.0033(17) 0.0128(17) 0.0159(17)
F23A 0.049(2) 0.0322(19) 0.0300(18) 0.0069(14) -0.0046(15) -0.0071(15)
F24A 0.053(3) 0.091(4) 0.096(4) -0.046(3) -0.031(3) 0.002(3)
B2A 0.022(2) 0.020(3) 0.035(3) -0.007(2) 0.006(2) 0.007(2)
F21B 0.044(6) 0.039(5) 0.048(6) 0.012(4) 0.002(4) 0.010(4)
F22B 0.089(8) 0.059(6) 0.178(11) -0.050(7) -0.088(7) 0.023(5)
F23B 0.073(6) 0.074(6) 0.092(6) 0.054(4) -0.005(4) 0.026(5)
F24B 0.051(5) 0.090(7) 0.093(7) -0.001(5) -0.008(4) -0.025(4)
B2B 0.041(5) 0.023(5) 0.078(7) 0.016(4) -0.018(5) -0.006(4)
Cl11 0.1410(19) 0.1238(18) 0.0593(10) -0.0108(11) 0.0250(11) 0.0058(15)
Cl12 0.1010(14) 0.1319(18) 0.1182(16) -0.0712(15) 0.0169(12) -0.0539(13)
C81 0.047(3) 0.073(4) 0.045(3) 0.005(2) -0.012(2) 0.004(2)
C91 0.055(4) 0.029(3) 0.016(3) 0.008(2) -0.004(3) -0.004(3)
C92 0.023(3) 0.052(4) 0.022(4) 0.024(4) 0.000(3) -0.003(3)
C93 0.076(5) 0.054(5) 0.029(4) 0.014(3) 0.002(4) 0.015(4)
C94 0.117(7) 0.083(10) 0.060(11) 0.013(8) -0.020(6) -0.015(6)
C95 0.079(6) 0.059(5) 0.035(4) 0.029(4) -0.021(4) -0.033(4)
C96 0.048(5) 0.066(6) 0.042(7) 0.021(5) -0.015(4) -0.015(4)
C97 0.190(14) 0.043(5) 0.022(5) 0.013(4) -0.016(6) -0.006(6)

_geom_special_details
;
 All esds (except the esd in the dihedral angle between two l.s. planes)
 are estimated using the full covariance matrix.  The cell esds are taken
 into account individually in the estimation of esds in distances, angles
 and torsion angles; correlations between esds in cell parameters are only
 used when they are defined by crystal symmetry.  An approximate (isotropic)
 treatment of cell esds is used for estimating esds involving l.s. planes.
;
loop_
_geom_bond_atom_site_label_1
_geom_bond_atom_site_label_2
_geom_bond_distance
_geom_bond_site_symmetry_2
_geom_bond_publ_flag
Pd1 Cl1 2.3383(11) . ?
Pd1 Cl2 2.3994(12) . ?
Pd1 P1 2.1861(11) . ?
Pd1 N2 2.007(2) . ?
Pd2 Cl1 2.4343(11) . ?
Pd2 Cl2 2.3227(11) . ?
Pd2 P2 2.1848(10) . ?
Pd2 N4 2.019(2) . ?
P1 N1 1.753(2) . ?
P1 C19 1.783(3) . ?
P1 C25 1.786(3) . ?
P2 N3 1.721(3) . ?
P2 C50 1.793(3) . ?
P2 C56 1.799(3) . ?
N1 C1 1.352(4) . ?
N1 C2 1.459(3) . ?
N2 C1 1.291(3) . ?
N2 C11 1.438(4) . ?
N3 C31 1.360(4) . ?
N3 C32 1.450(3) . ?
N4 C31 1.290(3) . ?
N4 C41 1.437(3) . ?
C1 H1 0.9500 . ?
C2 C3 1.404(4) . ?
C2 C7 1.400(4) . ?
C2BA C11 1.397(4) . ?
C2BA C15 1.389(4) . ?
C2BA C18 1.506(4) . ?
C3 C4 1.399(4) . ?
C3 C8 1.501(4) . ?
C4 H4 0.9500 . ?
C4 C5 1.383(5) . ?
C5 C6 1.385(5) . ?
C5 C9 1.513(4) . ?
C6 H6 0.9500 . ?
C6 C7 1.397(4) . ?
C7 C10 1.501(4) . ?
C8 H8A 0.9800 . ?
C8 H8B 0.9800 . ?
C8 H8C 0.9800 . ?
C9 H9A 0.9800 . ?
C9 H9B 0.9800 . ?
C9 H9C 0.9800 . ?
C10 H10A 0.9800 . ?
C10 H10B 0.9800 . ?
C10 H10C 0.9800 . ?
C11 C12 1.405(4) . ?
C12 C13 1.394(4) . ?
C12 C16 1.498(4) . ?
C13 H13 0.9500 . ?
C13 C14 1.388(4) . ?
C14 C15 1.394(4) . ?
C14 C17 1.509(4) . ?
C15 H15 0.9500 . ?
C16 H16A 0.9800 . ?
C16 H16B 0.9800 . ?
C16 H16C 0.9800 . ?
C17 H17A 0.9800 . ?
C17 H17B 0.9800 . ?
C17 H17C 0.9800 . ?
C18 H18A 0.9800 . ?
C18 H18B 0.9800 . ?
C18 H18C 0.9800 . ?
C19 C20 1.403(5) . ?
C19 C24 1.391(5) . ?
C20 H20 0.9500 . ?
C20 C21 1.383(5) . ?
C21 H21 0.9500 . ?
C21 C22 1.373(8) . ?
C22 H22 0.9500 . ?
C22 C23 1.372(7) . ?
C23 H23 0.9500 . ?
C23 C24 1.399(5) . ?
C24 H24 0.9500 . ?
C25 C26 1.393(4) . ?
C25 C30 1.404(4) . ?
C26 H26 0.9500 . ?
C26 C27 1.393(4) . ?
C27 H27 0.9500 . ?
C27 C28 1.384(4) . ?
C28 H28 0.9500 . ?
C28 C29 1.390(5) . ?
C29 H29 0.9500 . ?
C29 C30 1.383(4) . ?
C30 H30 0.9500 . ?
C31 H31 0.9500 . ?
C32 C33 1.396(4) . ?
C32 C37 1.400(4) . ?
C33 C34 1.392(4) . ?
C33 C38 1.515(5) . ?
C34 H34 0.9500 . ?
C34 C35 1.387(5) . ?
C35 C36 1.389(5) . ?
C35 C39 1.503(5) . ?
C36 H36 0.9500 . ?
C36 C37 1.386(4) . ?
C37 C40 1.506(5) . ?
C38 H38A 0.9800 . ?
C38 H38B 0.9800 . ?
C38 H38C 0.9800 . ?
C39 H39A 0.9800 . ?
C39 H39B 0.9800 . ?
C39 H39C 0.9800 . ?
C40 H40A 0.9800 . ?
C40 H40B 0.9800 . ?
C40 H40C 0.9800 . ?
C41 C42 1.400(4) . ?
C41 C46 1.404(4) . ?
C42 C43 1.388(4) . ?
C42 C47 1.505(4) . ?
C43 H43 0.9500 . ?
C43 C44 1.392(4) . ?
C44 C45 1.393(4) . ?
C44 C48 1.507(4) . ?
C45 H45 0.9500 . ?
C45 C46 1.387(4) . ?
C46 C49 1.513(4) . ?
C47 H47A 0.9800 . ?
C47 H47B 0.9800 . ?
C47 H47C 0.9800 . ?
C48 H48A 0.9800 . ?
C48 H48B 0.9800 . ?
C48 H48C 0.9800 . ?
C49 H49A 0.9800 . ?
C49 H49B 0.9800 . ?
C49 H49C 0.9800 . ?
C50 C51 1.398(4) . ?
C50 C55 1.407(4) . ?
C51 H51 0.9500 . ?
C51 C52 1.397(4) . ?
C52 H52 0.9500 . ?
C52 C53 1.377(5) . ?
C53 H53 0.9500 . ?
C53 C54 1.385(6) . ?
C54 H54 0.9500 . ?
C54 C55 1.384(4) . ?
C55 H55 0.9500 . ?
C56 C57 1.403(4) . ?
C56 C61 1.395(4) . ?
C57 H57 0.9500 . ?
C57 C58 1.384(4) . ?
C58 H58 0.9500 . ?
C58 C59 1.387(5) . ?
C59 H59 0.9500 . ?
C59 C60 1.384(5) . ?
C60 H60 0.9500 . ?
C60 C61 1.389(4) . ?
C61 H61 0.9500 . ?
F11 B1 1.400(4) . ?
F12 B1 1.389(4) . ?
F13 B1 1.382(4) . ?
F14 B1 1.396(4) . ?
F21A B2A 1.3804(19) . ?
F22A B2A 1.3806(18) . ?
F23A B2A 1.3806(18) . ?
F24A B2A 1.3805(18) . ?
F21B B2B 1.3804(18) . ?
F22B B2B 1.3806(19) . ?
F23B B2B 1.3805(19) . ?
F24B B2B 1.3806(19) . ?
Cl11 C81 1.756(5) . ?
Cl12 C81 1.781(6) . ?
C81 H81A 0.9900 . ?
C81 H81B 0.9900 . ?
C91 C92 1.3900 . ?
C91 C96 1.3900 . ?
C91 C97 1.400(15) . ?
C92 H92 0.9500 . ?
C92 C93 1.3900 . ?
C93 H93 0.9500 . ?
C93 C94 1.3900 . ?
C94 H94 0.9500 . ?
C94 C95 1.3900 . ?
C95 H95 0.9500 . ?
C95 C96 1.3900 . ?
C96 H96 0.9500 . ?
C97 H97A 0.9800 . ?
C97 H97B 0.9800 . ?
C97 H97C 0.9800 . ?

loop_
_geom_angle_atom_site_label_1
_geom_angle_atom_site_label_2
_geom_angle_atom_site_label_3
_geom_angle
_geom_angle_site_symmetry_1
_geom_angle_site_symmetry_3
_geom_angle_publ_flag
Cl1 Pd1 Cl2 87.00(3) . . ?
P1 Pd1 Cl1 94.93(3) . . ?
P1 Pd1 Cl2 173.51(3) . . ?
N2 Pd1 Cl1 176.86(7) . . ?
N2 Pd1 Cl2 94.74(7) . . ?
N2 Pd1 P1 83.62(7) . . ?
Cl2 Pd2 Cl1 86.54(4) . . ?
P2 Pd2 Cl1 175.52(2) . . ?
P2 Pd2 Cl2 89.58(4) . . ?
N4 Pd2 Cl1 100.19(7) . . ?
N4 Pd2 Cl2 173.27(7) . . ?
N4 Pd2 P2 83.69(7) . . ?
Pd1 Cl1 Pd2 90.36(3) . . ?
Pd2 Cl2 Pd1 91.60(4) . . ?
N1 P1 Pd1 100.28(8) . . ?
N1 P1 C19 109.25(14) . . ?
N1 P1 C25 106.39(12) . . ?
C19 P1 Pd1 111.43(10) . . ?
C19 P1 C25 111.20(15) . . ?
C25 P1 Pd1 117.36(10) . . ?
N3 P2 Pd2 100.73(9) . . ?
N3 P2 C50 107.47(12) . . ?
N3 P2 C56 108.78(13) . . ?
C50 P2 Pd2 116.65(11) . . ?
C50 P2 C56 110.74(13) . . ?
C56 P2 Pd2 111.69(9) . . ?
C1 N1 P1 114.32(18) . . ?
C1 N1 C2 119.6(2) . . ?
C2 N1 P1 123.33(18) . . ?
C1 N2 Pd1 119.28(19) . . ?
C1 N2 C11 121.1(2) . . ?
C11 N2 Pd1 119.44(17) . . ?
C31 N3 P2 115.29(19) . . ?
C31 N3 C32 121.8(2) . . ?
C32 N3 P2 120.64(19) . . ?
C31 N4 Pd2 118.4(2) . . ?
C31 N4 C41 118.7(2) . . ?
C41 N4 Pd2 122.88(17) . . ?
N1 C1 H1 119.3 . . ?
N2 C1 N1 121.4(2) . . ?
N2 C1 H1 119.3 . . ?
C3 C2 N1 119.1(2) . . ?
C7 C2 N1 119.1(2) . . ?
C7 C2 C3 121.7(2) . . ?
C11 C2BA C18 121.3(3) . . ?
C15 C2BA C11 118.5(3) . . ?
C15 C2BA C18 120.1(3) . . ?
C2 C3 C8 123.7(2) . . ?
C4 C3 C2 117.2(3) . . ?
C4 C3 C8 119.0(3) . . ?
C3 C4 H4 118.8 . . ?
C5 C4 C3 122.4(3) . . ?
C5 C4 H4 118.8 . . ?
C4 C5 C6 118.5(3) . . ?
C4 C5 C9 120.8(3) . . ?
C6 C5 C9 120.7(3) . . ?
C5 C6 H6 119.0 . . ?
C5 C6 C7 121.9(3) . . ?
C7 C6 H6 119.0 . . ?
C2 C7 C10 123.3(3) . . ?
C6 C7 C2 117.9(3) . . ?
C6 C7 C10 118.8(3) . . ?
C3 C8 H8A 109.5 . . ?
C3 C8 H8B 109.5 . . ?
C3 C8 H8C 109.5 . . ?
H8A C8 H8B 109.5 . . ?
H8A C8 H8C 109.5 . . ?
H8B C8 H8C 109.5 . . ?
C5 C9 H9A 109.5 . . ?
C5 C9 H9B 109.5 . . ?
C5 C9 H9C 109.5 . . ?
H9A C9 H9B 109.5 . . ?
H9A C9 H9C 109.5 . . ?
H9B C9 H9C 109.5 . . ?
C7 C10 H10A 109.5 . . ?
C7 C10 H10B 109.5 . . ?
C7 C10 H10C 109.5 . . ?
H10A C10 H10B 109.5 . . ?
H10A C10 H10C 109.5 . . ?
H10B C10 H10C 109.5 . . ?
C2BA C11 N2 118.0(2) . . ?
C2BA C11 C12 122.1(3) . . ?
C12 C11 N2 119.6(2) . . ?
C11 C12 C16 121.5(3) . . ?
C13 C12 C11 117.0(3) . . ?
C13 C12 C16 121.4(3) . . ?
C12 C13 H13 118.8 . . ?
C14 C13 C12 122.4(3) . . ?
C14 C13 H13 118.8 . . ?
C13 C14 C15 118.8(3) . . ?
C13 C14 C17 121.4(3) . . ?
C15 C14 C17 119.8(3) . . ?
C2BA C15 C14 121.2(3) . . ?
C2BA C15 H15 119.4 . . ?
C14 C15 H15 119.4 . . ?
C12 C16 H16A 109.5 . . ?
C12 C16 H16B 109.5 . . ?
C12 C16 H16C 109.5 . . ?
H16A C16 H16B 109.5 . . ?
H16A C16 H16C 109.5 . . ?
H16B C16 H16C 109.5 . . ?
C14 C17 H17A 109.5 . . ?
C14 C17 H17B 109.5 . . ?
C14 C17 H17C 109.5 . . ?
H17A C17 H17B 109.5 . . ?
H17A C17 H17C 109.5 . . ?
H17B C17 H17C 109.5 . . ?
C2BA C18 H18A 109.5 . . ?
C2BA C18 H18B 109.5 . . ?
C2BA C18 H18C 109.5 . . ?
H18A C18 H18B 109.5 . . ?
H18A C18 H18C 109.5 . . ?
H18B C18 H18C 109.5 . . ?
C20 C19 P1 117.3(3) . . ?
C24 C19 P1 122.0(3) . . ?
C24 C19 C20 120.1(3) . . ?
C19 C20 H20 120.1 . . ?
C21 C20 C19 119.7(4) . . ?
C21 C20 H20 120.1 . . ?
C20 C21 H21 120.0 . . ?
C22 C21 C20 119.9(4) . . ?
C22 C21 H21 120.0 . . ?
C21 C22 H22 119.5 . . ?
C23 C22 C21 121.0(4) . . ?
C23 C22 H22 119.5 . . ?
C22 C23 H23 119.8 . . ?
C22 C23 C24 120.4(4) . . ?
C24 C23 H23 119.8 . . ?
C19 C24 C23 118.8(4) . . ?
C19 C24 H24 120.6 . . ?
C23 C24 H24 120.6 . . ?
C26 C25 P1 117.9(2) . . ?
C26 C25 C30 120.6(3) . . ?
C30 C25 P1 121.2(2) . . ?
C25 C26 H26 120.3 . . ?
C25 C26 C27 119.4(3) . . ?
C27 C26 H26 120.3 . . ?
C26 C27 H27 120.0 . . ?
C28 C27 C26 120.0(3) . . ?
C28 C27 H27 120.0 . . ?
C27 C28 H28 119.7 . . ?
C27 C28 C29 120.6(3) . . ?
C29 C28 H28 119.7 . . ?
C28 C29 H29 119.9 . . ?
C30 C29 C28 120.2(3) . . ?
C30 C29 H29 119.9 . . ?
C25 C30 H30 120.4 . . ?
C29 C30 C25 119.2(3) . . ?
C29 C30 H30 120.4 . . ?
N3 C31 H31 119.3 . . ?
N4 C31 N3 121.4(3) . . ?
N4 C31 H31 119.3 . . ?
C33 C32 N3 119.1(2) . . ?
C33 C32 C37 122.2(3) . . ?
C37 C32 N3 118.7(3) . . ?
C32 C33 C38 123.3(3) . . ?
C34 C33 C32 117.4(3) . . ?
C34 C33 C38 119.3(3) . . ?
C33 C34 H34 118.9 . . ?
C35 C34 C33 122.2(3) . . ?
C35 C34 H34 118.9 . . ?
C34 C35 C36 118.4(3) . . ?
C34 C35 C39 120.9(3) . . ?
C36 C35 C39 120.7(3) . . ?
C35 C36 H36 119.0 . . ?
C37 C36 C35 121.9(3) . . ?
C37 C36 H36 119.0 . . ?
C32 C37 C40 122.6(3) . . ?
C36 C37 C32 117.8(3) . . ?
C36 C37 C40 119.6(3) . . ?
C33 C38 H38A 109.5 . . ?
C33 C38 H38B 109.5 . . ?
C33 C38 H38C 109.5 . . ?
H38A C38 H38B 109.5 . . ?
H38A C38 H38C 109.5 . . ?
H38B C38 H38C 109.5 . . ?
C35 C39 H39A 109.5 . . ?
C35 C39 H39B 109.5 . . ?
C35 C39 H39C 109.5 . . ?
H39A C39 H39B 109.5 . . ?
H39A C39 H39C 109.5 . . ?
H39B C39 H39C 109.5 . . ?
C37 C40 H40A 109.5 . . ?
C37 C40 H40B 109.5 . . ?
C37 C40 H40C 109.5 . . ?
H40A C40 H40B 109.5 . . ?
H40A C40 H40C 109.5 . . ?
H40B C40 H40C 109.5 . . ?
C42 C41 N4 119.0(2) . . ?
C42 C41 C46 121.6(3) . . ?
C46 C41 N4 119.4(2) . . ?
C41 C42 C47 120.9(3) . . ?
C43 C42 C41 118.2(3) . . ?
C43 C42 C47 120.8(3) . . ?
C42 C43 H43 119.1 . . ?
C42 C43 C44 121.9(3) . . ?
C44 C43 H43 119.1 . . ?
C43 C44 C45 118.3(3) . . ?
C43 C44 C48 121.8(3) . . ?
C45 C44 C48 119.8(3) . . ?
C44 C45 H45 119.0 . . ?
C46 C45 C44 122.1(3) . . ?
C46 C45 H45 119.0 . . ?
C41 C46 C49 121.8(3) . . ?
C45 C46 C41 117.9(3) . . ?
C45 C46 C49 120.3(3) . . ?
C42 C47 H47A 109.5 . . ?
C42 C47 H47B 109.5 . . ?
C42 C47 H47C 109.5 . . ?
H47A C47 H47B 109.5 . . ?
H47A C47 H47C 109.5 . . ?
H47B C47 H47C 109.5 . . ?
C44 C48 H48A 109.5 . . ?
C44 C48 H48B 109.5 . . ?
C44 C48 H48C 109.5 . . ?
H48A C48 H48B 109.5 . . ?
H48A C48 H48C 109.5 . . ?
H48B C48 H48C 109.5 . . ?
C46 C49 H49A 109.5 . . ?
C46 C49 H49B 109.5 . . ?
C46 C49 H49C 109.5 . . ?
H49A C49 H49B 109.5 . . ?
H49A C49 H49C 109.5 . . ?
H49B C49 H49C 109.5 . . ?
C51 C50 P2 118.0(2) . . ?
C51 C50 C55 119.7(3) . . ?
C55 C50 P2 122.2(2) . . ?
C50 C51 H51 120.4 . . ?
C52 C51 C50 119.3(3) . . ?
C52 C51 H51 120.4 . . ?
C51 C52 H52 119.8 . . ?
C53 C52 C51 120.5(3) . . ?
C53 C52 H52 119.8 . . ?
C52 C53 H53 119.8 . . ?
C52 C53 C54 120.5(3) . . ?
C54 C53 H53 119.8 . . ?
C53 C54 H54 119.9 . . ?
C55 C54 C53 120.1(3) . . ?
C55 C54 H54 119.9 . . ?
C50 C55 H55 120.1 . . ?
C54 C55 C50 119.9(3) . . ?
C54 C55 H55 120.1 . . ?
C57 C56 P2 116.7(2) . . ?
C61 C56 P2 123.1(2) . . ?
C61 C56 C57 120.0(3) . . ?
C56 C57 H57 120.1 . . ?
C58 C57 C56 119.7(3) . . ?
C58 C57 H57 120.1 . . ?
C57 C58 H58 119.9 . . ?
C57 C58 C59 120.2(3) . . ?
C59 C58 H58 119.9 . . ?
C58 C59 H59 120.0 . . ?
C60 C59 C58 120.1(3) . . ?
C60 C59 H59 120.0 . . ?
C59 C60 H60 119.7 . . ?
C59 C60 C61 120.7(3) . . ?
C61 C60 H60 119.7 . . ?
C56 C61 H61 120.4 . . ?
C60 C61 C56 119.3(3) . . ?
C60 C61 H61 120.4 . . ?
F12 B1 F11 108.5(3) . . ?
F12 B1 F14 108.7(3) . . ?
F13 B1 F11 109.5(3) . . ?
F13 B1 F12 109.9(3) . . ?
F13 B1 F14 110.0(3) . . ?
F14 B1 F11 110.2(3) . . ?
F21A B2A F22A 109.47(7) . . ?
F21A B2A F23A 109.48(7) . . ?
F21A B2A F24A 109.47(7) . . ?
F23A B2A F22A 109.49(7) . . ?
F23A B2A F24A 109.41(7) . . ?
F24A B2A F22A 109.52(7) . . ?
F21B B2B F22B 109.48(7) . . ?
F21B B2B F23B 109.47(7) . . ?
F21B B2B F24B 109.47(7) . . ?
F22B B2B F24B 109.47(7) . . ?
F23B B2B F22B 109.46(7) . . ?
F23B B2B F24B 109.47(7) . . ?
Cl11 C81 Cl12 107.3(3) . . ?
Cl11 C81 H81A 110.3 . . ?
Cl11 C81 H81B 110.3 . . ?
Cl12 C81 H81A 110.3 . . ?
Cl12 C81 H81B 110.3 . . ?
H81A C81 H81B 108.5 . . ?
C92 C91 C96 120.0 . . ?
C92 C91 C97 120.2(4) . . ?
C96 C91 C97 119.8(4) . . ?
C91 C92 H92 120.0 . . ?
C93 C92 C91 120.0 . . ?
C93 C92 H92 120.0 . . ?
C92 C93 H93 120.0 . . ?
C92 C93 C94 120.0 . . ?
C94 C93 H93 120.0 . . ?
C93 C94 H94 120.0 . . ?
C95 C94 C93 120.0 . . ?
C95 C94 H94 120.0 . . ?
C94 C95 H95 120.0 . . ?
C94 C95 C96 120.0 . . ?
C96 C95 H95 120.0 . . ?
C91 C96 H96 120.0 . . ?
C95 C96 C91 120.0 . . ?
C95 C96 H96 120.0 . . ?
C91 C97 H97A 109.5 . . ?
C91 C97 H97B 109.5 . . ?
C91 C97 H97C 109.5 . . ?
H97A C97 H97B 109.5 . . ?
H97A C97 H97C 109.5 . . ?
H97B C97 H97C 109.5 . . ?

loop_
_geom_torsion_atom_site_label_1
_geom_torsion_atom_site_label_2
_geom_torsion_atom_site_label_3
_geom_torsion_atom_site_label_4
_geom_torsion
_geom_torsion_site_symmetry_1
_geom_torsion_site_symmetry_2
_geom_torsion_site_symmetry_3
_geom_torsion_site_symmetry_4
_geom_torsion_publ_flag
Pd1 P1 N1 C1 10.7(2) . . . . ?
Pd1 P1 N1 C2 171.9(2) . . . . ?
Pd1 P1 C19 C20 54.7(3) . . . . ?
Pd1 P1 C19 C24 -116.3(2) . . . . ?
Pd1 P1 C25 C26 -10.9(3) . . . . ?
Pd1 P1 C25 C30 175.30(19) . . . . ?
Pd1 N2 C1 N1 0.7(4) . . . . ?
Pd1 N2 C11 C2BA 72.5(3) . . . . ?
Pd1 N2 C11 C12 -101.8(3) . . . . ?
Pd2 P2 N3 C31 -7.6(2) . . . . ?
Pd2 P2 N3 C32 -170.6(2) . . . . ?
Pd2 P2 C50 C51 -0.1(3) . . . . ?
Pd2 P2 C50 C55 176.8(2) . . . . ?
Pd2 P2 C56 C57 -34.8(3) . . . . ?
Pd2 P2 C56 C61 141.2(2) . . . . ?
Pd2 N4 C31 N3 -0.9(4) . . . . ?
Pd2 N4 C41 C42 -71.1(3) . . . . ?
Pd2 N4 C41 C46 108.9(3) . . . . ?
P1 N1 C1 N2 -8.4(3) . . . . ?
P1 N1 C2 C3 -84.6(3) . . . . ?
P1 N1 C2 C7 96.9(3) . . . . ?
P1 C19 C20 C21 -174.5(3) . . . . ?
P1 C19 C24 C23 173.7(2) . . . . ?
P1 C25 C26 C27 -172.2(2) . . . . ?
P1 C25 C30 C29 173.1(2) . . . . ?
P2 N3 C31 N4 6.3(4) . . . . ?
P2 N3 C32 C33 -87.2(3) . . . . ?
P2 N3 C32 C37 89.7(3) . . . . ?
P2 C50 C51 C52 176.3(2) . . . . ?
P2 C50 C55 C54 -177.1(2) . . . . ?
P2 C56 C57 C58 177.0(3) . . . . ?
P2 C56 C61 C60 -176.3(3) . . . . ?
N1 P1 C19 C20 -55.2(3) . . . . ?
N1 P1 C19 C24 133.8(2) . . . . ?
N1 P1 C25 C26 100.3(2) . . . . ?
N1 P1 C25 C30 -73.5(3) . . . . ?
N1 C2 C3 C4 175.1(2) . . . . ?
N1 C2 C3 C8 -7.1(4) . . . . ?
N1 C2 C7 C6 -175.5(3) . . . . ?
N1 C2 C7 C10 7.9(4) . . . . ?
N2 C11 C12 C13 174.6(2) . . . . ?
N2 C11 C12 C16 -3.6(4) . . . . ?
N3 P2 C50 C51 -112.2(2) . . . . ?
N3 P2 C50 C55 64.7(3) . . . . ?
N3 P2 C56 C57 75.5(2) . . . . ?
N3 P2 C56 C61 -108.5(3) . . . . ?
N3 C32 C33 C34 172.4(3) . . . . ?
N3 C32 C33 C38 -10.0(5) . . . . ?
N3 C32 C37 C36 -173.2(3) . . . . ?
N3 C32 C37 C40 8.9(4) . . . . ?
N4 C41 C42 C43 179.5(2) . . . . ?
N4 C41 C42 C47 -4.1(4) . . . . ?
N4 C41 C46 C45 179.4(2) . . . . ?
N4 C41 C46 C49 1.5(4) . . . . ?
C1 N1 C2 C3 75.7(3) . . . . ?
C1 N1 C2 C7 -102.9(3) . . . . ?
C1 N2 C11 C2BA -102.7(3) . . . . ?
C1 N2 C11 C12 83.0(3) . . . . ?
C2 N1 C1 N2 -170.4(2) . . . . ?
C2 C3 C4 C5 1.3(4) . . . . ?
C2BA C11 C12 C13 0.5(4) . . . . ?
C2BA C11 C12 C16 -177.7(3) . . . . ?
C3 C2 C7 C6 6.0(4) . . . . ?
C3 C2 C7 C10 -170.6(3) . . . . ?
C3 C4 C5 C6 4.0(5) . . . . ?
C3 C4 C5 C9 -177.2(3) . . . . ?
C4 C5 C6 C7 -4.5(5) . . . . ?
C5 C6 C7 C2 -0.4(5) . . . . ?
C5 C6 C7 C10 176.3(3) . . . . ?
C7 C2 C3 C4 -6.4(4) . . . . ?
C7 C2 C3 C8 171.4(3) . . . . ?
C8 C3 C4 C5 -176.6(3) . . . . ?
C9 C5 C6 C7 176.7(3) . . . . ?
C11 N2 C1 N1 175.9(2) . . . . ?
C11 C2BA C15 C14 1.3(4) . . . . ?
C11 C12 C13 C14 -0.3(4) . . . . ?
C12 C13 C14 C15 0.6(4) . . . . ?
C12 C13 C14 C17 -177.4(3) . . . . ?
C13 C14 C15 C2BA -1.1(4) . . . . ?
C15 C2BA C11 N2 -175.2(2) . . . . ?
C15 C2BA C11 C12 -1.0(4) . . . . ?
C16 C12 C13 C14 177.9(3) . . . . ?
C17 C14 C15 C2BA 177.0(3) . . . . ?
C18 C2BA C11 N2 1.3(4) . . . . ?
C18 C2BA C11 C12 175.5(3) . . . . ?
C18 C2BA C15 C14 -175.3(3) . . . . ?
C19 P1 N1 C1 127.9(2) . . . . ?
C19 P1 N1 C2 -70.9(2) . . . . ?
C19 P1 C25 C26 -140.8(2) . . . . ?
C19 P1 C25 C30 45.4(3) . . . . ?
C19 C20 C21 C22 1.6(6) . . . . ?
C20 C19 C24 C23 2.9(4) . . . . ?
C20 C21 C22 C23 0.4(6) . . . . ?
C21 C22 C23 C24 -0.7(6) . . . . ?
C22 C23 C24 C19 -1.0(5) . . . . ?
C24 C19 C20 C21 -3.2(5) . . . . ?
C25 P1 N1 C1 -112.0(2) . . . . ?
C25 P1 N1 C2 49.2(2) . . . . ?
C25 P1 C19 C20 -172.3(2) . . . . ?
C25 P1 C19 C24 16.7(3) . . . . ?
C25 C26 C27 C28 -1.0(4) . . . . ?
C26 C25 C30 C29 -0.6(4) . . . . ?
C26 C27 C28 C29 -0.7(5) . . . . ?
C27 C28 C29 C30 1.8(5) . . . . ?
C28 C29 C30 C25 -1.2(4) . . . . ?
C30 C25 C26 C27 1.6(4) . . . . ?
C31 N3 C32 C33 110.8(3) . . . . ?
C31 N3 C32 C37 -72.2(4) . . . . ?
C31 N4 C41 C42 111.4(3) . . . . ?
C31 N4 C41 C46 -68.6(3) . . . . ?
C32 N3 C31 N4 169.1(3) . . . . ?
C32 C33 C34 C35 1.2(5) . . . . ?
C33 C32 C37 C36 3.6(4) . . . . ?
C33 C32 C37 C40 -174.3(3) . . . . ?
C33 C34 C35 C36 2.6(5) . . . . ?
C33 C34 C35 C39 180.0(3) . . . . ?
C34 C35 C36 C37 -3.4(5) . . . . ?
C35 C36 C37 C32 0.4(5) . . . . ?
C35 C36 C37 C40 178.4(3) . . . . ?
C37 C32 C33 C34 -4.4(5) . . . . ?
C37 C32 C33 C38 173.2(3) . . . . ?
C38 C33 C34 C35 -176.5(3) . . . . ?
C39 C35 C36 C37 179.2(3) . . . . ?
C41 N4 C31 N3 176.7(2) . . . . ?
C41 C42 C43 C44 1.0(4) . . . . ?
C42 C41 C46 C45 -0.5(4) . . . . ?
C42 C41 C46 C49 -178.4(3) . . . . ?
C42 C43 C44 C45 -0.4(4) . . . . ?
C42 C43 C44 C48 177.9(3) . . . . ?
C43 C44 C45 C46 -0.7(4) . . . . ?
C44 C45 C46 C41 1.2(4) . . . . ?
C44 C45 C46 C49 179.1(3) . . . . ?
C46 C41 C42 C43 -0.5(4) . . . . ?
C46 C41 C42 C47 175.9(3) . . . . ?
C47 C42 C43 C44 -175.4(3) . . . . ?
C48 C44 C45 C46 -179.1(3) . . . . ?
C50 P2 N3 C31 115.0(2) . . . . ?
C50 P2 N3 C32 -48.1(3) . . . . ?
C50 P2 C56 C57 -166.6(2) . . . . ?
C50 P2 C56 C61 9.4(3) . . . . ?
C50 C51 C52 C53 0.4(5) . . . . ?
C51 C50 C55 C54 -0.2(4) . . . . ?
C51 C52 C53 C54 0.7(5) . . . . ?
C52 C53 C54 C55 -1.5(5) . . . . ?
C53 C54 C55 C50 1.3(5) . . . . ?
C55 C50 C51 C52 -0.6(4) . . . . ?
C56 P2 N3 C31 -125.1(2) . . . . ?
C56 P2 N3 C32 71.9(2) . . . . ?
C56 P2 C50 C51 129.1(2) . . . . ?
C56 P2 C50 C55 -54.0(3) . . . . ?
C56 C57 C58 C59 -0.6(5) . . . . ?
C57 C56 C61 C60 -0.4(5) . . . . ?
C57 C58 C59 C60 0.0(6) . . . . ?
C58 C59 C60 C61 0.4(6) . . . . ?
C59 C60 C61 C56 -0.2(5) . . . . ?
C61 C56 C57 C58 0.8(5) . . . . ?
C91 C92 C93 C94 0.0 . . . . ?
C92 C91 C96 C95 0.0 . . . . ?
C92 C93 C94 C95 0.0 . . . . ?
C93 C94 C95 C96 0.0 . . . . ?
C94 C95 C96 C91 0.0 . . . . ?
C96 C91 C92 C93 0.0 . . . . ?
C97 C91 C92 C93 179.4(8) . . . . ?
C97 C91 C96 C95 -179.4(8) . . . . ?

_iucr_refine_instructions_details
;
    ga_vv2.res created by SHELXL-2014/7

TITL ga_vv2 - #2295 - in P-1 - superflip - smart
CELL 0.71073 11.2906 13.8409 21.6028 82.7245 80.8386 87.5633
ZERR 2 0.0056 0.0072 0.0102 0.0083 0.0133 0.0116
LATT 1
SFAC C H B Cl F N P Pd
UNIT 133 144 4 8 16 8 4 4
SADI B1 F11 B1 F12 B1 F13 B1 F14
SADI F11 F12 F11 F13 F11 F14 F12 F13 F12 F14 F13 F14
SADI 0.001 B2A F21A B2A F22A B2A F23A B2A F24A B2B F21B B2B F22B B2B F23B =
 B2B F24B
SADI 0.001 F21A F22A F21A F23A F21A F24A F22A F23A F22A F24A F23A F24A F21B =
 F22B F21B F23B F21B F24B F22B F23B F22B F24B F23B F24B
SADI 0.01 C92 C97 C96 C97
CHIV 0 C91
RIGU F21A > B2A
RIGU F21B > B2B
RIGU C91 > C97

L.S. 10
PLAN  25
SIZE 0.11 0.17 0.24
TEMP -173
BOND $H
CONF
HTAB
MORE -1
fmap 2
acta
OMIT 0 0 1
OMIT 0 0 2
REM <olex2.extras>
REM <HklSrc "%./ga_vv2.hkl">
REM </olex2.extras>

WGHT    0.045100    8.996499
FVAR       0.08956   0.64171
PD1   8    0.050606    0.328502    0.266441    11.00000    0.00876    0.01165 =
         0.01182    0.00019   -0.00149   -0.00401
PD2   8    0.189064    0.536453    0.198511    11.00000    0.00948    0.01213 =
         0.01293    0.00124   -0.00332   -0.00387
CL1   4    0.032967    0.436345    0.175709    11.00000    0.01441    0.01661 =
         0.01461    0.00285   -0.00546   -0.00686
CL2   4    0.237880    0.403475    0.267535    11.00000    0.01365    0.01786 =
         0.02370    0.00760   -0.00884   -0.00794
P1    7   -0.107992    0.245893    0.262020    11.00000    0.01097    0.01210 =
         0.01278   -0.00037   -0.00131   -0.00444
P2    7    0.327507    0.620025    0.226380    11.00000    0.00913    0.01232 =
         0.01463   -0.00002   -0.00315   -0.00301
N1    6   -0.099417    0.153472    0.324749    11.00000    0.00983    0.01475 =
         0.01435   -0.00115   -0.00048   -0.00450
N2    6    0.057012    0.238727    0.346482    11.00000    0.01097    0.01340 =
         0.01301    0.00026   -0.00133   -0.00177
N3    6    0.304184    0.732612    0.185753    11.00000    0.01468    0.01143 =
         0.02025    0.00237   -0.00497   -0.00433
N4    6    0.162308    0.660251    0.141632    11.00000    0.01126    0.01369 =
         0.01544    0.00102   -0.00328   -0.00146
C1    1   -0.017724    0.168459    0.361781    11.00000    0.01092    0.01251 =
         0.01508    0.00022    0.00010   -0.00007
AFIX  43
H1    2   -0.015249    0.126371    0.399894    11.00000   -1.20000
AFIX   0
C2    1   -0.194075    0.083472    0.348217    11.00000    0.00974    0.01070 =
         0.01868    0.00226   -0.00226   -0.00281
C2BA  1    0.111067    0.336561    0.423109    11.00000    0.01123    0.01747 =
         0.01521   -0.00176   -0.00110    0.00033
C3    1   -0.291176    0.109085    0.392794    11.00000    0.01204    0.01278 =
         0.01847    0.00323   -0.00120    0.00013
C4    1   -0.384539    0.042997    0.410269    11.00000    0.01077    0.01977 =
         0.02416    0.00747    0.00132   -0.00251
AFIX  43
H4    2   -0.452000    0.059308    0.439683    11.00000   -1.20000
AFIX   0
C5    1   -0.382172   -0.045192    0.386278    11.00000    0.01697    0.01882 =
         0.03048    0.00575   -0.00435   -0.00691
C6    1   -0.280344   -0.071186    0.346526    11.00000    0.02088    0.01273 =
         0.03640   -0.00223   -0.00509   -0.00693
AFIX  43
H6    2   -0.275591   -0.133592    0.332241    11.00000   -1.20000
AFIX   0
C7    1   -0.184370   -0.008290    0.326812    11.00000    0.01587    0.01270 =
         0.02740   -0.00352   -0.00295   -0.00139
C8    1   -0.297619    0.200718    0.423789    11.00000    0.01808    0.01973 =
         0.01955   -0.00155    0.00449   -0.00111
AFIX 137
H8A   2   -0.219242    0.231636    0.414461    11.00000   -1.50000
H8B   2   -0.319658    0.184788    0.469587    11.00000   -1.50000
H8C   2   -0.358161    0.245544    0.407552    11.00000   -1.50000
AFIX   0
C9    1   -0.487391   -0.112723    0.404041    11.00000    0.02592    0.02753 =
         0.04832    0.00618   -0.00271   -0.01626
AFIX 137
H9A   2   -0.493244   -0.139247    0.448660    11.00000   -1.50000
H9B   2   -0.475538   -0.166231    0.377840    11.00000   -1.50000
H9C   2   -0.561521   -0.076417    0.397124    11.00000   -1.50000
AFIX   0
C10   1   -0.073980   -0.043997    0.286905    11.00000    0.02405    0.01805 =
         0.03902   -0.01125    0.00299   -0.00030
AFIX 137
H10A  2   -0.082751   -0.030468    0.242205    11.00000   -1.50000
H10B  2   -0.063376   -0.114339    0.298102    11.00000   -1.50000
H10C  2   -0.003760   -0.010492    0.294359    11.00000   -1.50000
AFIX   0
C11   1    0.138329    0.258160    0.388055    11.00000    0.01145    0.01477 =
         0.01236    0.00125   -0.00149   -0.00314
C12   1    0.246596    0.204285    0.388077    11.00000    0.01391    0.01627 =
         0.01525    0.00030   -0.00233    0.00129
C13   1    0.326493    0.231893    0.425298    11.00000    0.01442    0.02066 =
         0.02030   -0.00152   -0.00497    0.00285
AFIX  43
H13   2    0.400233    0.196483    0.426376    11.00000   -1.20000
AFIX   0
C14   1    0.302188    0.309228    0.460824    11.00000    0.01627    0.02548 =
         0.01813   -0.00294   -0.00618   -0.00123
C15   1    0.193485    0.360531    0.459736    11.00000    0.01794    0.02008 =
         0.01657   -0.00507   -0.00317   -0.00057
AFIX  43
H15   2    0.175426    0.412840    0.484490    11.00000   -1.20000
AFIX   0
C16   1    0.276553    0.122677    0.348400    11.00000    0.01939    0.02166 =
         0.02742   -0.00782   -0.00407    0.00216
AFIX 137
H16A  2    0.222919    0.068386    0.364882    11.00000   -1.50000
H16B  2    0.359912    0.100773    0.349682    11.00000   -1.50000
H16C  2    0.266420    0.145500    0.304687    11.00000   -1.50000
AFIX   0
C17   1    0.392292    0.340401    0.498591    11.00000    0.02437    0.04023 =
         0.03306   -0.01528   -0.01609    0.00304
AFIX 137
H17A  2    0.363686    0.323163    0.543755    11.00000   -1.50000
H17B  2    0.402121    0.411043    0.489556    11.00000   -1.50000
H17C  2    0.469579    0.307239    0.486988    11.00000   -1.50000
AFIX   0
C18   1   -0.001387    0.397955    0.418855    11.00000    0.01346    0.02688 =
         0.02493   -0.01069   -0.00493    0.00367
AFIX 137
H18A  2    0.005903    0.437400    0.377485    11.00000   -1.50000
H18B  2   -0.012750    0.440897    0.452178    11.00000   -1.50000
H18C  2   -0.070489    0.355517    0.424136    11.00000   -1.50000
AFIX   0
C19   1   -0.093933    0.193024    0.190042    11.00000    0.02368    0.02152 =
         0.01516   -0.00534    0.00207   -0.01298
C20   1    0.007913    0.133810    0.174933    11.00000    0.03386    0.03285 =
         0.02725   -0.01317    0.01121   -0.00778
AFIX  43
H20   2    0.062392    0.118546    0.204228    11.00000   -1.20000
AFIX   0
C21   1    0.028677    0.097753    0.117230    11.00000    0.05953    0.04570 =
         0.03565   -0.02484    0.02348   -0.01924
AFIX  43
H21   2    0.096439    0.056317    0.107211    11.00000   -1.20000
AFIX   0
C22   1   -0.048743    0.121910    0.074453    11.00000    0.07678    0.04917 =
         0.02339   -0.01971    0.02017   -0.03996
AFIX  43
H22   2   -0.034264    0.096561    0.035006    11.00000   -1.20000
AFIX   0
C23   1   -0.146727    0.182114    0.087806    11.00000    0.06425    0.05185 =
         0.01563   -0.00212   -0.00375   -0.04412
AFIX  43
H23   2   -0.198819    0.198611    0.057420    11.00000   -1.20000
AFIX   0
C24   1   -0.170403    0.219364    0.145901    11.00000    0.03663    0.03090 =
         0.01503    0.00030   -0.00309   -0.02207
AFIX  43
H24   2   -0.237478    0.261869    0.155034    11.00000   -1.20000
AFIX   0
C25   1   -0.251044    0.305166    0.278821    11.00000    0.01086    0.01310 =
         0.01693    0.00276   -0.00438   -0.00280
C26   1   -0.255519    0.393105    0.304205    11.00000    0.01306    0.01457 =
         0.02169    0.00072   -0.00464   -0.00264
AFIX  43
H26   2   -0.183509    0.424004    0.307299    11.00000   -1.20000
AFIX   0
C27   1   -0.366583    0.435336    0.325018    11.00000    0.01881    0.01586 =
         0.02653   -0.00114   -0.00593    0.00034
AFIX  43
H27   2   -0.370582    0.494777    0.343023    11.00000   -1.20000
AFIX   0
C28   1   -0.471057    0.390651    0.319449    11.00000    0.01443    0.02170 =
         0.02714    0.00398   -0.00465    0.00084
AFIX  43
H28   2   -0.546594    0.419327    0.334134    11.00000   -1.20000
AFIX   0
C29   1   -0.466572    0.304187    0.292571    11.00000    0.01259    0.02258 =
         0.02777    0.00477   -0.00628   -0.00591
AFIX  43
H29   2   -0.538856    0.275132    0.287891    11.00000   -1.20000
AFIX   0
C30   1   -0.357122    0.260372    0.272628    11.00000    0.01487    0.01625 =
         0.02064    0.00220   -0.00537   -0.00419
AFIX  43
H30   2   -0.353756    0.200680    0.254951    11.00000   -1.20000
AFIX   0
C31   1    0.224019    0.735374    0.144743    11.00000    0.01283    0.01475 =
         0.01680    0.00079   -0.00239   -0.00247
AFIX  43
H31   2    0.213223    0.793822    0.117825    11.00000   -1.20000
AFIX   0
C32   1    0.388540    0.809999    0.182264    11.00000    0.01439    0.01055 =
         0.02379    0.00248   -0.00529   -0.00457
C33   1    0.374450    0.870448    0.230125    11.00000    0.01734    0.01170 =
         0.03194   -0.00260   -0.00341   -0.00187
C34   1    0.464989    0.936018    0.229269    11.00000    0.02600    0.01648 =
         0.03817   -0.00520   -0.00785   -0.00686
AFIX  43
H34   2    0.458200    0.977018    0.261818    11.00000   -1.20000
AFIX   0
C35   1    0.564820    0.943459    0.182440    11.00000    0.02381    0.01668 =
         0.03646    0.00429   -0.00962   -0.00981
C36   1    0.571478    0.885981    0.133683    11.00000    0.01697    0.02067 =
         0.02771    0.00820   -0.00375   -0.00636
AFIX  43
H36   2    0.637283    0.893157    0.100181    11.00000   -1.20000
AFIX   0
C37   1    0.484908    0.818477    0.132497    11.00000    0.01882    0.01590 =
         0.02262    0.00522   -0.00493   -0.00498
C38   1    0.264516    0.870291    0.280548    11.00000    0.02486    0.02483 =
         0.04676   -0.01547    0.00490   -0.00443
AFIX 137
H38A  2    0.198972    0.838003    0.267141    11.00000   -1.50000
H38B  2    0.239995    0.937552    0.286888    11.00000   -1.50000
H38C  2    0.283484    0.835216    0.320224    11.00000   -1.50000
AFIX   0
C39   1    0.661023    1.015078    0.182840    11.00000    0.03426    0.03612 =
         0.05256    0.00325   -0.01192   -0.02389
AFIX 137
H39A  2    0.635023    1.080153    0.165838    11.00000   -1.50000
H39B  2    0.735096    0.995576    0.156690    11.00000   -1.50000
H39C  2    0.675674    1.016199    0.226251    11.00000   -1.50000
AFIX   0
C40   1    0.495098    0.760017    0.077558    11.00000    0.03216    0.03315 =
         0.01802    0.00142    0.00065   -0.00935
AFIX 137
H40A  2    0.472208    0.692717    0.093042    11.00000   -1.50000
H40B  2    0.578079    0.760640    0.055644    11.00000   -1.50000
H40C  2    0.441638    0.788656    0.048239    11.00000   -1.50000
AFIX   0
C41   1    0.074430    0.669383    0.099772    11.00000    0.01095    0.01481 =
         0.01366    0.00015   -0.00342   -0.00274
C42   1    0.094314    0.619970    0.046250    11.00000    0.01561    0.01608 =
         0.01394    0.00016   -0.00070   -0.00226
C43   1    0.007932    0.629099    0.006674    11.00000    0.02070    0.01987 =
         0.01299   -0.00150   -0.00313   -0.00238
AFIX  43
H43   2    0.019667    0.595110   -0.029447    11.00000   -1.20000
AFIX   0
C44   1   -0.095431    0.686636    0.018386    11.00000    0.01690    0.02036 =
         0.01790    0.00370   -0.00631   -0.00437
C45   1   -0.111623    0.735480    0.071749    11.00000    0.01308    0.01801 =
         0.02284   -0.00037   -0.00548   -0.00009
AFIX  43
H45   2   -0.181418    0.775528    0.079876    11.00000   -1.20000
AFIX   0
C46   1   -0.029080    0.727519    0.113416    11.00000    0.01438    0.01370 =
         0.01641   -0.00011   -0.00250   -0.00172
C47   1    0.209521    0.563422    0.029971    11.00000    0.01820    0.02804 =
         0.01914   -0.00509   -0.00093    0.00310
AFIX 137
H47A  2    0.277071    0.607836    0.021946    11.00000   -1.50000
H47B  2    0.206361    0.532015   -0.007904    11.00000   -1.50000
H47C  2    0.220138    0.513599    0.065273    11.00000   -1.50000
AFIX   0
C48   1   -0.187121    0.699110   -0.025784    11.00000    0.02463    0.03246 =
         0.02757   -0.00133   -0.01490   -0.00020
AFIX 137
H48A  2   -0.153095    0.675126   -0.065780    11.00000   -1.50000
H48B  2   -0.209362    0.768266   -0.033733    11.00000   -1.50000
H48C  2   -0.258549    0.662052   -0.006573    11.00000   -1.50000
AFIX   0
C49   1   -0.049427    0.783062    0.170300    11.00000    0.02096    0.02534 =
         0.02424   -0.00954   -0.00319    0.00232
AFIX 137
H49A  2   -0.032812    0.739885    0.207666    11.00000   -1.50000
H49B  2   -0.132947    0.806759    0.177223    11.00000   -1.50000
H49C  2    0.004298    0.838526    0.162865    11.00000   -1.50000
AFIX   0
C50   1    0.480217    0.583383    0.201819    11.00000    0.01128    0.01730 =
         0.01510    0.00387   -0.00083   -0.00121
C51   1    0.501282    0.504376    0.166812    11.00000    0.01873    0.02137 =
         0.01698   -0.00020   -0.00092   -0.00057
AFIX  43
H51   2    0.436059    0.469258    0.158692    11.00000   -1.20000
AFIX   0
C52   1    0.619281    0.477627    0.143899    11.00000    0.02587    0.03253 =
         0.02223   -0.00092    0.00238    0.00849
AFIX  43
H52   2    0.634267    0.424284    0.119837    11.00000   -1.20000
AFIX   0
C53   1    0.714040    0.528008    0.155933    11.00000    0.01680    0.04839 =
         0.02458    0.00901    0.00172    0.00825
AFIX  43
H53   2    0.793876    0.509613    0.139724    11.00000   -1.20000
AFIX   0
C54   1    0.693794    0.605325    0.191504    11.00000    0.01229    0.04125 =
         0.02282    0.00950   -0.00285   -0.00569
AFIX  43
H54   2    0.759748    0.638665    0.200455    11.00000   -1.20000
AFIX   0
C55   1    0.577705    0.634082    0.214021    11.00000    0.01328    0.02601 =
         0.01868    0.00424   -0.00424   -0.00608
AFIX  43
H55   2    0.563879    0.687953    0.237670    11.00000   -1.20000
AFIX   0
C56   1    0.300354    0.630100    0.309684    11.00000    0.01507    0.01480 =
         0.01638   -0.00234   -0.00329   -0.00371
C57   1    0.180017    0.637456    0.337947    11.00000    0.01413    0.02453 =
         0.02020   -0.00240   -0.00183   -0.00350
AFIX  43
H57   2    0.117680    0.640082    0.312939    11.00000   -1.20000
AFIX   0
C58   1    0.152526    0.640869    0.402385    11.00000    0.02080    0.03277 =
         0.02264   -0.00963    0.00280   -0.00528
AFIX  43
H58   2    0.071165    0.646503    0.421565    11.00000   -1.20000
AFIX   0
C59   1    0.243308    0.636096    0.439066    11.00000    0.03298    0.04313 =
         0.01686   -0.01091    0.00099   -0.00864
AFIX  43
H59   2    0.224057    0.638459    0.483297    11.00000   -1.20000
AFIX   0
C60   1    0.361952    0.627891    0.411295    11.00000    0.02638    0.04089 =
         0.01999   -0.00801   -0.00916   -0.00625
AFIX  43
H60   2    0.423708    0.624214    0.436727    11.00000   -1.20000
AFIX   0
C61   1    0.391671    0.624977    0.346651    11.00000    0.01690    0.02280 =
         0.02040   -0.00553   -0.00591   -0.00187
AFIX  43
H61   2    0.473263    0.619556    0.327802    11.00000   -1.20000
AFIX   0

F11   5    0.722352    0.675065    0.329574    11.00000    0.03255    0.03424 =
         0.04996   -0.01049   -0.02211    0.00724
F12   5    0.806023    0.563729    0.396796    11.00000    0.04373    0.03314 =
         0.02947   -0.00253   -0.00290    0.00976
F13   5    0.889598    0.711949    0.367157    11.00000    0.04325    0.03248 =
         0.08584   -0.02489   -0.03210   -0.00015
F14   5    0.903053    0.600786    0.297068    11.00000    0.03243    0.04291 =
         0.03172   -0.00882    0.00202   -0.00136
B1    3    0.830910    0.638395    0.347569    11.00000    0.02299    0.01954 =
         0.03306   -0.00902   -0.00942    0.00139
PART 1
F21A  5    0.778983   -0.052744    1.010760    21.00000    0.05065    0.03374 =
         0.06093    0.02550    0.02932    0.02303
F22A  5    0.650851    0.075468    1.022213    21.00000    0.04135    0.03105 =
         0.04331   -0.00334    0.01278    0.01588
F23A  5    0.824727    0.093111    0.954609    21.00000    0.04892    0.03221 =
         0.02997    0.00686   -0.00460   -0.00713
F24A  5    0.676633    0.005720    0.932014    21.00000    0.05333    0.09133 =
         0.09633   -0.04647   -0.03149    0.00152
B2A   3    0.732776    0.030387    0.979912    21.00000    0.02213    0.01952 =
         0.03473   -0.00664    0.00559    0.00657
PART 0
PART 2
F21B  5    0.782310   -0.039482    1.004407   -21.00000    0.04356    0.03919 =
         0.04831    0.01191    0.00170    0.01047
F22B  5    0.679146    0.103676    1.002149   -21.00000    0.08901    0.05895 =
         0.17837   -0.04957   -0.08790    0.02291
F23B  5    0.762285    0.047895    0.911089   -21.00000    0.07347    0.07354 =
         0.09199    0.05403   -0.00461    0.02576
F24B  5    0.602309   -0.026675    0.971097   -21.00000    0.05085    0.08982 =
         0.09285   -0.00115   -0.00752   -0.02516
B2B   3    0.706515    0.021348    0.972188   -21.00000    0.04058    0.02277 =
         0.07792    0.01556   -0.01822   -0.00576

PART 0
CL11  4    0.335849    0.174457    0.174179    11.00000    0.14102    0.12375 =
         0.05932   -0.01085    0.02503    0.00578
CL12  4    0.512408    0.277665    0.083896    11.00000    0.10101    0.13188 =
         0.11816   -0.07123    0.01693   -0.05391
C81   1    0.428462    0.168836    0.101225    11.00000    0.04667    0.07251 =
         0.04486    0.00513   -0.01160    0.00406
AFIX  23
H81A  2    0.379212    0.163797    0.067779    11.00000   -1.20000
H81B  2    0.483198    0.111138    0.103620    11.00000   -1.20000
AFIX  66

PART -3
C91   1   -0.001536   -0.047544    0.481014    10.50000    0.05548    0.02915 =
         0.01644    0.00842   -0.00436   -0.00410
C92   1   -0.109060   -0.003872    0.505442    10.50000    0.02336    0.05159 =
         0.02160    0.02406    0.00003   -0.00251
AFIX  43
H92   2   -0.183196   -0.028803    0.499781    10.50000   -1.20000
AFIX  65
C93   1   -0.108113    0.076277    0.538153    10.50000    0.07553    0.05361 =
         0.02856    0.01448    0.00165    0.01475
AFIX  43
H93   2   -0.181601    0.106125    0.554849    10.50000   -1.20000
AFIX  65
C94   1    0.000359    0.112755    0.546437    10.50000    0.11681    0.08268 =
         0.06010    0.01321   -0.02022   -0.01463
AFIX  43
H94   2    0.001005    0.167534    0.568794    10.50000   -1.20000
AFIX  65
C95   1    0.107884    0.069084    0.522008    10.50000    0.07858    0.05942 =
         0.03541    0.02894   -0.02096   -0.03273
AFIX  43
H95   2    0.182019    0.094015    0.527670    10.50000   -1.20000
AFIX  65
C96   1    0.106938   -0.011066    0.489297    10.50000    0.04804    0.06633 =
         0.04155    0.02108   -0.01501   -0.01506
AFIX  43
H96   2    0.180427   -0.040913    0.472601    10.50000   -1.20000
AFIX   0
C97   1   -0.002047   -0.128813    0.448521    10.50000    0.18998    0.04319 =
         0.02175    0.01263   -0.01612   -0.00572
AFIX 137
H97A  2   -0.075201   -0.165466    0.464682    10.50000   -1.50000
H97B  2    0.068340   -0.170650    0.454777    10.50000   -1.50000
H97C  2    0.000363   -0.107213    0.403357    10.50000   -1.50000
AFIX   0
HKLF 4

REM  ga_vv2 - #2295 - in P-1 - superflip - smart
REM R1 =  0.0465 for   17078 Fo > 4sig(Fo)  and  0.0683 for all   21848 data
REM    876 parameters refined using    222 restraints

END

WGHT      0.0451      8.9963

REM Instructions for potential hydrogen bonds
EQIV $1 -x+1, -y+1, -z+1
HTAB C31 F23A_$1
HTAB C31 F23B_$1
EQIV $2 x-1, y, z
HTAB C57 F14_$2
EQIV $3 -x+1, -y, -z+1
HTAB C81 F24A_$3
HTAB C81 F24B_$3
EQIV $4 x, y, z-1
HTAB C81 F22A_$4

REM Highest difference peak  2.234,  deepest hole -1.702,  1-sigma level  0.128
Q1    1   0.4477  0.1900  0.1995  11.00000  0.05    2.23
Q2    1   0.3649  0.3139  0.1302  11.00000  0.05    1.82
Q3    1   0.4112  0.2912  0.1084  11.00000  0.05    1.50
Q4    1   0.4066  0.2103  0.1411  11.00000  0.05    1.45
Q5    1   0.3276  0.1433  0.1276  11.00000  0.05    1.18
Q6    1   0.4439  0.1204  0.0829  11.00000  0.05    1.10
Q7    1   0.1051  0.0418  0.5100  11.00000  0.05    0.93
Q8    1   0.6966  0.0176  0.9201  11.00000  0.05    0.89
Q9    1   0.2592  0.2012  0.1855  11.00000  0.05    0.88
Q10   1   0.0746  0.2646  0.2628  11.00000  0.05    0.79
Q11   1   0.0269  0.3832  0.2614  11.00000  0.05    0.77
Q12   1   0.1730  0.5956  0.1988  11.00000  0.05    0.76
Q13   1   0.6918 -0.0388  0.9589  11.00000  0.05    0.75
Q14   1   0.2110  0.4713  0.1892  11.00000  0.05    0.70
Q15   1   0.1900  0.4136  0.2943  11.00000  0.05    0.69
Q16   1  -0.0748  0.1022  0.5464  11.00000  0.05    0.69
Q17   1   0.8999  0.7357  0.3317  11.00000  0.05    0.68
Q18   1   0.7335  0.1107  0.9781  11.00000  0.05    0.67
Q19   1   0.0664  0.3700  0.2791  11.00000  0.05    0.67
Q20   1   0.7587  0.0737  0.9341  11.00000  0.05    0.67
Q21   1   0.1848  0.6012  0.1600  11.00000  0.05    0.66
Q22   1   0.0473  0.2650  0.3069  11.00000  0.05    0.65
Q23   1   0.3226  0.6769  0.1975  11.00000  0.05    0.65
Q24   1   0.7248  0.0051  0.9095  11.00000  0.05    0.64
Q25   1   0.0547  0.0876  0.5350  11.00000  0.05    0.64
;
_shelx_res_checksum              21170
_olex2_submission_special_instructions 'No special instructions were received'

_diffrn_ambient_environment      'perfluoro polyether oil / N~2~'
_diffrn_radiation_monochromator  graphite
_diffrn_measurement_device       'three-circle diffractometer'
_diffrn_measurement_specimen_support 'polyimid foil'
_diffrn_detector                 'CCD plate'
_diffrn_detector_type            CCD-PXL-KAF2


#==end==


data_ga_vv4
_audit_creation_date             2016-01-25
_audit_update_record             '25.01.2016 17:04:23 CET UTC+01:00  encif 1.38'

_audit_block_code                ga_vv4
_audit_block_refno               2307
_audit_block_usercomment         tr1533


_audit_creation_method           
;
Olex2 1.2
(compiled 2015.09.30 svn.r3233 for OlexSys, GUI svn.r5103)
;
_publ_section_references         
;
Dolomanov, O.V., Bourhis, L.J., Gildea, R.J, Howard, J.A.K. & Puschmann, H.
 (2009), J. Appl. Cryst. 42, 339-341.

Sheldrick, G.M. (2015). Acta Cryst. C71, 3-8.
;
_chemical_name_systematic        ?
_chemical_name_common            ?
_chemical_formula_moiety         'C39 H45 N2 P Rh, B F4, C H2 Cl2'
_chemical_formula_sum            'C40 H47 B Cl2 F4 N2 P Rh'
_chemical_formula_weight         847.38
_chemical_melting_point          ?
_exptl_crystal_description       block
_exptl_crystal_colour            yellow
_diffrn_ambient_temperature      100(1)
loop_
_atom_type_symbol
_atom_type_description
_atom_type_scat_dispersion_real
_atom_type_scat_dispersion_imag
_atom_type_scat_source
C C 0.0033 0.0016 'International Tables Vol C Tables 4.2.6.8 and 6.1.1.4'
H H 0.0000 0.0000 'International Tables Vol C Tables 4.2.6.8 and 6.1.1.4'
B B 0.0013 0.0007 'International Tables Vol C Tables 4.2.6.8 and 6.1.1.4'
Cl Cl 0.1484 0.1585 'International Tables Vol C Tables 4.2.6.8 and 6.1.1.4'
F F 0.0171 0.0103 'International Tables Vol C Tables 4.2.6.8 and 6.1.1.4'
N N 0.0061 0.0033 'International Tables Vol C Tables 4.2.6.8 and 6.1.1.4'
P P 0.1023 0.0942 'International Tables Vol C Tables 4.2.6.8 and 6.1.1.4'
Rh Rh -1.1178 0.9187 'International Tables Vol C Tables 4.2.6.8 and 6.1.1.4'

_shelx_space_group_comment       
;
The symmetry employed for this shelxl refinement is uniquely defined
by the following loop, which should always be used as a source of
symmetry information in preference to the above space-group names.
They are only intended as comments.
;
_space_group_crystal_system      triclinic
_space_group_IT_number           2
_space_group_name_H-M_alt        'P -1'
_symmetry_cell_setting           triclinic
_symmetry_space_group_name_h-m   'P -1'
_symmetry_int_tables_number      2

_chemical_absolute_configuration .

_space_group_name_Hall           '-P 1'
loop_
_symmetry_equiv_pos_as_xyz
'x, y, z'
'-x, -y, -z'

_cell_length_a                   12.435(5)
_cell_length_b                   15.735(7)
_cell_length_c                   19.553(8)
_cell_angle_alpha                89.234(11)
_cell_angle_beta                 89.261(14)
_cell_angle_gamma                89.370(9)
_cell_volume                     3825(3)
_cell_formula_units_Z            4
_cell_measurement_reflns_used    8066
_cell_measurement_temperature    100(2)
_cell_measurement_theta_max      32.06
_cell_measurement_theta_min      2.34
_shelx_estimated_absorpt_T_max   0.917
_shelx_estimated_absorpt_T_min   0.876
_exptl_absorpt_coefficient_mu    0.679
_exptl_absorpt_correction_T_max  0.9039
_exptl_absorpt_correction_T_min  0.8467

_exptl_absorpt_correction_type   multi-scan
_exptl_absorpt_process_details   
;
multi-scan from symmetry-related measurements (Blessing 1995)
SADABS (see _computing_data_reduction)
;
_exptl_absorpt_special_details   ?
_exptl_crystal_density_diffrn    1.471
_exptl_crystal_density_meas      ?
_exptl_crystal_density_method    ?
_exptl_crystal_F_000             1744
_exptl_crystal_size_max          0.200
_exptl_crystal_size_mid          0.160
_exptl_crystal_size_min          0.130
_exptl_transmission_factor_max   ?
_exptl_transmission_factor_min   ?
_diffrn_reflns_av_R_equivalents  0.0484
_diffrn_reflns_av_unetI/netI     0.0493
_diffrn_reflns_Laue_measured_fraction_full 1.000
_diffrn_reflns_Laue_measured_fraction_max 0.984
_diffrn_reflns_limit_h_max       18
_diffrn_reflns_limit_h_min       -18
_diffrn_reflns_limit_k_max       23
_diffrn_reflns_limit_k_min       -22
_diffrn_reflns_limit_l_max       28
_diffrn_reflns_limit_l_min       -28
_diffrn_reflns_number            98486
_diffrn_reflns_point_group_measured_fraction_full 1.000
_diffrn_reflns_point_group_measured_fraction_max 0.984
_diffrn_reflns_theta_full        25.242
_diffrn_reflns_theta_max         31.506
_diffrn_reflns_theta_min         1.638
_diffrn_detector_area_resol_mean 8.19
_diffrn_measured_fraction_theta_full 1.000
_diffrn_measured_fraction_theta_max 0.984
_diffrn_measurement_device_type  'Bruker AXS Smart 1000'
_diffrn_measurement_method       '\f- and \w-scans'
_diffrn_radiation_probe          x-ray
_diffrn_radiation_type           MoK\a
_diffrn_radiation_wavelength     0.71073
_diffrn_source                   'sealed X-Ray tube (Mo)'
_diffrn_source_type              'fine focus tube'
_diffrn_standards_number         0
_reflns_Friedel_coverage         0.000
_reflns_Friedel_fraction_full    .
_reflns_Friedel_fraction_max     .
_reflns_number_gt                19118
_reflns_number_total             25065
_reflns_special_details          
;
 Reflections were merged by SHELXL according to the crystal
 class for the calculation of statistics and refinement.
 
 _reflns_Friedel_fraction is defined as the number of unique
 Friedel pairs measured divided by the number that would be
 possible theoretically, ignoring centric projections and
 systematic absences.
;
_reflns_threshold_expression     'I > 2\s(I)'

_computing_cell_refinement       
;
SAINT (see _computing_data_reduction). Includes estimated systematic errors
 of the unit cell constants from Monte Carlo simulations.
;
_computing_data_collection       'SMART-5.631 (Bruker AXS, 2003)'
_computing_data_reduction        
'SAINT V8.34A (Bruker AXS, 1997-2013),SADABS-2014_4 (Sheldrick and Bruker AXS, 1997-2014)'
_computing_molecular_graphics    'Olex2 (Dolomanov et al., 2009)'
_computing_publication_material  'encif (Wadepohl, 2009-15); encifer 1.5 (CCDC, 2014)'
_computing_structure_refinement  'ShelXL (Sheldrick, 2015)'
_shelxl_version_number           2014/7
_computing_structure_solution    'SUPERFLIP (Palatinus, 2007-2009)'
_refine_diff_density_max         1.590
_refine_diff_density_min         -1.039
_refine_diff_density_rms         0.104
_refine_ls_extinction_coef       .
_refine_ls_extinction_method     none
_refine_ls_goodness_of_fit_ref   1.021
_refine_ls_hydrogen_treatment    mixed
_refine_ls_matrix_type           full
_refine_ls_number_parameters     983
_refine_ls_number_reflns         25065
_refine_ls_number_restraints     168
_refine_ls_R_factor_all          0.0617
_refine_ls_R_factor_gt           0.0399
_refine_ls_restrained_S_all      1.042
_refine_ls_shift/su_max          0.003
_refine_ls_shift/su_mean         0.000
_refine_ls_structure_factor_coef Fsqd
_refine_ls_weighting_details     'w=1/[\s^2^(Fo^2^)+(0.0410P)^2^+3.8552P] where P=(Fo^2^+2Fc^2^)/3'
_refine_ls_weighting_scheme      calc
_refine_ls_wR_factor_gt          0.0891
_refine_ls_wR_factor_ref         0.0990
_refine_special_details          ?
_olex2_refinement_description    
;
1. Fixed Uiso
 At 1.2 times of:
  All C(H) groups, All C(H,H) groups
 At 1.5 times of:
  All C(H,H,H) groups
2. Restrained distances
 B1-F11 \\sim B1-F12 \\sim B1-F13 \\sim B1-F14
 with sigma of 0.02
 F11-F12 \\sim F11-F13 \\sim F11-F14 \\sim F12-F13 \\sim F12-F14 \\sim F13-F14
 with sigma of 0.02
 B2-F21 \\sim B2-F22 \\sim B2-F23 \\sim B2-F24 \\sim B2-F32 \\sim B2-F33 \\sim
B2-F34
 with sigma of 0.02
 F21-F22 \\sim F21-F23 \\sim F21-F24 \\sim F22-F23 \\sim F22-F24 \\sim F23-F24
\\sim F21-F32 \\sim F21-F33
 \\sim F21-F34 \\sim F32-F33 \\sim F32-F34 \\sim F33-F34
 with sigma of 0.02
3. Rigid body (RIGU) restrains
 B2, F21, F22, F23, F24, F32, F33, F34
 with sigma for 1-2 distances of 0.004 and sigma for 1-3 distances of 0.004
4. Same fragment restrains
{Cl11, Cl12, C91} sigma for 1-2: 0.02, 1-3: 0.04
as
{Cl21, Cl22, C92}
5. Others
 Sof(F33)=Sof(F34)=Sof(F32)=1-FVAR(1)
 Sof(F22)=Sof(F23)=Sof(F24)=FVAR(1)
6.a Secondary CH2 refined with riding coordinates:
 C34(H34A,H34B), C35(H35A,H35B), C38(H38A,H38B), C39(H39A,H39B), C84(H84A,
 H84B), C85(H85A,H85B), C89(H89A,H89B), C90(H90A,H90B), C91(H91A,H91B),
 C92(H92A,H92B)
6.b Aromatic/amide H refined with riding coordinates:
 C1(H1), C4(H4), C6(H6), C13(H13), C15(H15), C21(H21), C22(H22), C23(H23),
 C24(H24), C25(H25), C27(H27), C28(H28), C29(H29), C30(H30), C31(H31), C51(H51),
  C54(H54), C56(H56), C63(H63), C65(H65), C71(H71), C72(H72), C73(H73),
 C74(H74), C75(H75), C77(H77), C78(H78), C79(H79), C80(H80), C81(H81)
6.c Idealised Me refined as rotating group:
 C8(H8A,H8B,H8C), C9(H9A,H9B,H9C), C10(H10A,H10B,H10C), C17(H17A,H17B,H17C),
 C18(H18A,H18B,H18C), C19(H19A,H19B,H19C), C58(H58A,H58B,H58C), C59(H59A,H59B,
 H59C), C60(H60A,H60B,H60C), C67(H67A,H67B,H67C), C68(H68A,H68B,H68C), C69(H69A,
 H69B,H69C)
;
_atom_sites_solution_hydrogens   mixed
_atom_sites_solution_primary     iterative
_atom_sites_solution_secondary   difmap
loop_
_atom_site_label
_atom_site_type_symbol
_atom_site_fract_x
_atom_site_fract_y
_atom_site_fract_z
_atom_site_U_iso_or_equiv
_atom_site_adp_type
_atom_site_occupancy
_atom_site_site_symmetry_order
_atom_site_calc_flag
_atom_site_refinement_flags_posn
_atom_site_refinement_flags_adp
_atom_site_refinement_flags_occupancy
_atom_site_disorder_assembly
_atom_site_disorder_group
Rh1 Rh 0.23748(2) 0.27319(2) 0.25073(2) 0.01120(4) Uani 1 1 d . . . . .
P1 P 0.28445(4) 0.26647(3) 0.36057(2) 0.01085(9) Uani 1 1 d . . . . .
N1 N 0.40162(14) 0.24864(11) 0.23650(8) 0.0123(3) Uani 1 1 d . . . . .
N2 N 0.42374(13) 0.25006(11) 0.35431(8) 0.0119(3) Uani 1 1 d . . . . .
C1 C 0.46286(16) 0.24266(13) 0.28937(10) 0.0121(4) Uani 1 1 d . . . . .
H1 H 0.5377 0.2328 0.2826 0.015 Uiso 1 1 calc R . . . .
C2 C 0.45230(16) 0.24226(13) 0.16998(9) 0.0119(4) Uani 1 1 d . . . . .
C3 C 0.45827(16) 0.16305(13) 0.13840(10) 0.0132(4) Uani 1 1 d . . . . .
C4 C 0.49533(17) 0.16066(15) 0.07046(10) 0.0161(4) Uani 1 1 d . . . . .
H4 H 0.4983 0.1077 0.0478 0.019 Uiso 1 1 calc R . . . .
C5 C 0.52778(17) 0.23345(15) 0.03529(10) 0.0180(4) Uani 1 1 d . . . . .
C6 C 0.52440(18) 0.31014(15) 0.06969(11) 0.0190(4) Uani 1 1 d . . . . .
H6 H 0.5481 0.3600 0.0464 0.023 Uiso 1 1 calc R . . . .
C7 C 0.48760(16) 0.31658(14) 0.13680(10) 0.0148(4) Uani 1 1 d . . . . .
C8 C 0.42632(18) 0.08295(14) 0.17579(11) 0.0169(4) Uani 1 1 d . . . . .
H8A H 0.4830 0.0663 0.2078 0.025 Uiso 1 1 calc GR . . . .
H8B H 0.4162 0.0375 0.1428 0.025 Uiso 1 1 calc GR . . . .
H8C H 0.3589 0.0929 0.2011 0.025 Uiso 1 1 calc GR . . . .
C9 C 0.5665(2) 0.22869(19) -0.03823(12) 0.0285(6) Uani 1 1 d . . . . .
H9A H 0.6453 0.2274 -0.0396 0.043 Uiso 1 1 calc GR . . . .
H9B H 0.5402 0.2786 -0.0638 0.043 Uiso 1 1 calc GR . . . .
H9C H 0.5391 0.1770 -0.0589 0.043 Uiso 1 1 calc GR . . . .
C10 C 0.4842(2) 0.40051(15) 0.17291(12) 0.0216(5) Uani 1 1 d . . . . .
H10A H 0.4112 0.4115 0.1903 0.032 Uiso 1 1 calc GR . . . .
H10B H 0.5049 0.4460 0.1408 0.032 Uiso 1 1 calc GR . . . .
H10C H 0.5344 0.3987 0.2112 0.032 Uiso 1 1 calc GR . . . .
C11 C 0.49410(16) 0.22793(13) 0.41068(10) 0.0128(4) Uani 1 1 d . . . . .
C12 C 0.51673(16) 0.14157(13) 0.42419(10) 0.0139(4) Uani 1 1 d . . . . .
C13 C 0.58388(17) 0.12101(14) 0.47868(10) 0.0149(4) Uani 1 1 d . . . . .
H13 H 0.5993 0.0629 0.4885 0.018 Uiso 1 1 calc R . . . .
C14 C 0.62902(16) 0.18308(14) 0.51909(10) 0.0149(4) Uani 1 1 d . . . . .
C15 C 0.60639(17) 0.26743(14) 0.50326(10) 0.0161(4) Uani 1 1 d . . . . .
H15 H 0.6371 0.3103 0.5304 0.019 Uiso 1 1 calc R . . . .
C16 C 0.54023(16) 0.29211(13) 0.44902(10) 0.0141(4) Uani 1 1 d . . . . .
C17 C 0.47239(18) 0.07055(14) 0.38180(11) 0.0184(4) Uani 1 1 d . . . . .
H17A H 0.3947 0.0664 0.3899 0.028 Uiso 1 1 calc GR . . . .
H17B H 0.5073 0.0167 0.3949 0.028 Uiso 1 1 calc GR . . . .
H17C H 0.4865 0.0825 0.3332 0.028 Uiso 1 1 calc GR . . . .
C18 C 0.70326(19) 0.16045(16) 0.57722(11) 0.0211(5) Uani 1 1 d . . . . .
H18A H 0.6763 0.1100 0.6015 0.032 Uiso 1 1 calc GR . . . .
H18B H 0.7061 0.2081 0.6089 0.032 Uiso 1 1 calc GR . . . .
H18C H 0.7756 0.1485 0.5590 0.032 Uiso 1 1 calc GR . . . .
C19 C 0.52472(19) 0.38533(14) 0.43416(12) 0.0211(5) Uani 1 1 d . . . . .
H19A H 0.5095 0.3939 0.3855 0.032 Uiso 1 1 calc GR . . . .
H19B H 0.5903 0.4158 0.4456 0.032 Uiso 1 1 calc GR . . . .
H19C H 0.4643 0.4072 0.4617 0.032 Uiso 1 1 calc GR . . . .
C20 C 0.23908(16) 0.17774(13) 0.41258(10) 0.0126(4) Uani 1 1 d . . . . .
C21 C 0.18106(17) 0.11518(14) 0.37928(11) 0.0167(4) Uani 1 1 d . . . . .
H21 H 0.1627 0.1228 0.3326 0.020 Uiso 1 1 calc R . . . .
C22 C 0.15040(19) 0.04209(15) 0.41451(12) 0.0219(5) Uani 1 1 d . . . . .
H22 H 0.1104 -0.0001 0.3920 0.026 Uiso 1 1 calc R . . . .
C23 C 0.17799(19) 0.03054(15) 0.48241(12) 0.0213(5) Uani 1 1 d . . . . .
H23 H 0.1557 -0.0191 0.5066 0.026 Uiso 1 1 calc R . . . .
C24 C 0.23809(19) 0.09112(14) 0.51539(11) 0.0180(4) Uani 1 1 d . . . . .
H24 H 0.2579 0.0824 0.5617 0.022 Uiso 1 1 calc R . . . .
C25 C 0.26920(17) 0.16452(13) 0.48053(10) 0.0138(4) Uani 1 1 d . . . . .
H25 H 0.3110 0.2057 0.5029 0.017 Uiso 1 1 calc R . . . .
C26 C 0.26607(16) 0.36360(13) 0.40796(10) 0.0125(4) Uani 1 1 d . . . . .
C27 C 0.22403(17) 0.36933(14) 0.47412(10) 0.0153(4) Uani 1 1 d . . . . .
H27 H 0.2028 0.3194 0.4983 0.018 Uiso 1 1 calc R . . . .
C28 C 0.21326(18) 0.44854(14) 0.50469(11) 0.0174(4) Uani 1 1 d . . . . .
H28 H 0.1856 0.4522 0.5501 0.021 Uiso 1 1 calc R . . . .
C29 C 0.24252(17) 0.52184(14) 0.46958(11) 0.0170(4) Uani 1 1 d . . . . .
H29 H 0.2359 0.5755 0.4911 0.020 Uiso 1 1 calc R . . . .
C30 C 0.28145(19) 0.51689(14) 0.40299(11) 0.0195(4) Uani 1 1 d . . . . .
H30 H 0.3006 0.5672 0.3786 0.023 Uiso 1 1 calc R . . . .
C31 C 0.29238(18) 0.43853(14) 0.37199(10) 0.0166(4) Uani 1 1 d . . . . .
H31 H 0.3179 0.4355 0.3261 0.020 Uiso 1 1 calc R . . . .
C32 C 0.20237(18) 0.30965(15) 0.14080(10) 0.0158(4) Uani 1 1 d . . . . .
H32 H 0.271(2) 0.3288(17) 0.1279(13) 0.019 Uiso 1 1 d R . . . .
C33 C 0.19062(17) 0.22379(15) 0.14923(10) 0.0156(4) Uani 1 1 d . . . . .
H33 H 0.252(2) 0.1889(17) 0.1388(13) 0.019 Uiso 1 1 d R . . . .
C34 C 0.08673(18) 0.17731(15) 0.15998(11) 0.0199(4) Uani 1 1 d . . . . .
H34A H 0.1028 0.1194 0.1778 0.024 Uiso 1 1 calc R . . . .
H34B H 0.0512 0.1714 0.1153 0.024 Uiso 1 1 calc R . . . .
C35 C 0.00825(18) 0.22206(16) 0.20994(11) 0.0209(4) Uani 1 1 d . . . . .
H35A H -0.0349 0.2647 0.1842 0.025 Uiso 1 1 calc R . . . .
H35B H -0.0419 0.1795 0.2296 0.025 Uiso 1 1 calc R . . . .
C36 C 0.06507(17) 0.26612(16) 0.26802(11) 0.0191(4) Uani 1 1 d . . . . .
H36 H 0.054(2) 0.2403(17) 0.3103(14) 0.023 Uiso 1 1 d R . . . .
C37 C 0.09587(17) 0.35066(15) 0.26627(11) 0.0189(4) Uani 1 1 d . . . . .
H37 H 0.103(2) 0.3792(17) 0.3101(14) 0.023 Uiso 1 1 d R . . . .
C38 C 0.0835(2) 0.41183(16) 0.20697(12) 0.0227(5) Uani 1 1 d . . . . .
H38A H 0.1307 0.4611 0.2141 0.027 Uiso 1 1 calc R . . . .
H38B H 0.0083 0.4332 0.2064 0.027 Uiso 1 1 calc R . . . .
C39 C 0.11087(19) 0.37304(15) 0.13707(11) 0.0210(4) Uani 1 1 d . . . . .
H39A H 0.0464 0.3446 0.1195 0.025 Uiso 1 1 calc R . . . .
H39B H 0.1303 0.4192 0.1044 0.025 Uiso 1 1 calc R . . . .
Rh51 Rh 0.72245(2) 0.72455(2) 0.24770(2) 0.01108(4) Uani 1 1 d . . . . .
P51 P 0.77387(4) 0.73533(3) 0.13800(2) 0.01018(9) Uani 1 1 d . . . . .
N51 N 0.88808(14) 0.73310(11) 0.26213(8) 0.0119(3) Uani 1 1 d . . . . .
N52 N 0.91349(13) 0.74274(11) 0.14450(8) 0.0117(3) Uani 1 1 d . . . . .
C51 C 0.95082(16) 0.74218(12) 0.20932(10) 0.0116(4) Uani 1 1 d . . . . .
H51 H 1.0257 0.7487 0.2162 0.014 Uiso 1 1 calc R . . . .
C52 C 0.93962(16) 0.72717(13) 0.32783(9) 0.0124(4) Uani 1 1 d . . . . .
C53 C 0.95743(17) 0.80142(14) 0.36440(11) 0.0157(4) Uani 1 1 d . . . . .
C54 C 0.99807(18) 0.79248(16) 0.43042(11) 0.0215(5) Uani 1 1 d . . . . .
H54 H 1.0090 0.8420 0.4566 0.026 Uiso 1 1 calc R . . . .
C55 C 1.02303(18) 0.71365(18) 0.45912(11) 0.0233(5) Uani 1 1 d . . . . .
C56 C 1.00844(18) 0.64195(16) 0.41971(11) 0.0201(4) Uani 1 1 d . . . . .
H56 H 1.0279 0.5878 0.4381 0.024 Uiso 1 1 calc R . . . .
C57 C 0.96620(17) 0.64690(14) 0.35412(10) 0.0153(4) Uani 1 1 d . . . . .
C58 C 0.9358(2) 0.88757(15) 0.33325(12) 0.0224(5) Uani 1 1 d . . . . .
H58A H 0.9931 0.9015 0.3002 0.034 Uiso 1 1 calc GR . . . .
H58B H 0.9335 0.9302 0.3693 0.034 Uiso 1 1 calc GR . . . .
H58C H 0.8666 0.8872 0.3099 0.034 Uiso 1 1 calc GR . . . .
C59 C 1.0639(2) 0.7057(2) 0.53145(12) 0.0359(7) Uani 1 1 d . . . . .
H59A H 1.1381 0.7260 0.5330 0.054 Uiso 1 1 calc GR . . . .
H59B H 1.0618 0.6461 0.5464 0.054 Uiso 1 1 calc GR . . . .
H59C H 1.0183 0.7400 0.5619 0.054 Uiso 1 1 calc GR . . . .
C60 C 0.9508(2) 0.56851(14) 0.31263(12) 0.0204(4) Uani 1 1 d . . . . .
H60A H 0.8756 0.5655 0.2985 0.031 Uiso 1 1 calc GR . . . .
H60B H 0.9691 0.5181 0.3403 0.031 Uiso 1 1 calc GR . . . .
H60C H 0.9976 0.5708 0.2720 0.031 Uiso 1 1 calc GR . . . .
C61 C 0.98761(16) 0.76282(13) 0.08844(10) 0.0126(4) Uani 1 1 d . . . . .
C62 C 1.01140(16) 0.84792(13) 0.07384(10) 0.0136(4) Uani 1 1 d . . . . .
C63 C 1.07855(17) 0.86549(14) 0.01785(10) 0.0162(4) Uani 1 1 d . . . . .
H63 H 1.0948 0.9230 0.0070 0.019 Uiso 1 1 calc R . . . .
C64 C 1.12256(17) 0.80167(15) -0.02270(10) 0.0164(4) Uani 1 1 d . . . . .
C65 C 1.10044(17) 0.71814(14) -0.00480(10) 0.0159(4) Uani 1 1 d . . . . .
H65 H 1.1318 0.6739 -0.0313 0.019 Uiso 1 1 calc R . . . .
C66 C 1.03400(17) 0.69640(14) 0.05055(10) 0.0149(4) Uani 1 1 d . . . . .
C67 C 0.96872(18) 0.92101(14) 0.11604(11) 0.0179(4) Uani 1 1 d . . . . .
H67A H 0.9111 0.9505 0.0912 0.027 Uiso 1 1 calc GR . . . .
H67B H 1.0270 0.9608 0.1245 0.027 Uiso 1 1 calc GR . . . .
H67C H 0.9404 0.8991 0.1598 0.027 Uiso 1 1 calc GR . . . .
C68 C 1.19372(18) 0.82243(17) -0.08349(11) 0.0223(5) Uani 1 1 d . . . . .
H68A H 1.1611 0.8689 -0.1102 0.033 Uiso 1 1 calc GR . . . .
H68B H 1.2018 0.7721 -0.1122 0.033 Uiso 1 1 calc GR . . . .
H68C H 1.2645 0.8397 -0.0676 0.033 Uiso 1 1 calc GR . . . .
C69 C 1.0177(2) 0.60376(14) 0.06783(12) 0.0228(5) Uani 1 1 d . . . . .
H69A H 1.0067 0.5969 0.1173 0.034 Uiso 1 1 calc GR . . . .
H69B H 1.0813 0.5710 0.0535 0.034 Uiso 1 1 calc GR . . . .
H69C H 0.9544 0.5832 0.0440 0.034 Uiso 1 1 calc GR . . . .
C70 C 0.73808(16) 0.82720(13) 0.08656(10) 0.0123(4) Uani 1 1 d . . . . .
C71 C 0.68369(17) 0.89365(14) 0.11962(11) 0.0168(4) Uani 1 1 d . . . . .
H71 H 0.6609 0.8867 0.1659 0.020 Uiso 1 1 calc R . . . .
C72 C 0.66293(19) 0.96967(15) 0.08513(12) 0.0212(4) Uani 1 1 d . . . . .
H72 H 0.6255 1.0143 0.1078 0.025 Uiso 1 1 calc R . . . .
C73 C 0.69662(18) 0.98050(14) 0.01789(11) 0.0187(4) Uani 1 1 d . . . . .
H73 H 0.6819 1.0325 -0.0056 0.022 Uiso 1 1 calc R . . . .
C74 C 0.75204(18) 0.91536(14) -0.01537(10) 0.0160(4) Uani 1 1 d . . . . .
H74 H 0.7759 0.9232 -0.0613 0.019 Uiso 1 1 calc R . . . .
C75 C 0.77239(16) 0.83912(13) 0.01863(10) 0.0127(4) Uani 1 1 d . . . . .
H75 H 0.8098 0.7947 -0.0043 0.015 Uiso 1 1 calc R . . . .
C76 C 0.75056(16) 0.63998(13) 0.08989(10) 0.0119(4) Uani 1 1 d . . . . .
C77 C 0.70594(17) 0.63771(13) 0.02505(10) 0.0150(4) Uani 1 1 d . . . . .
H77 H 0.6875 0.6891 0.0018 0.018 Uiso 1 1 calc R . . . .
C78 C 0.68844(19) 0.55979(14) -0.00563(11) 0.0180(4) Uani 1 1 d . . . . .
H78 H 0.6584 0.5582 -0.0500 0.022 Uiso 1 1 calc R . . . .
C79 C 0.71452(18) 0.48452(14) 0.02813(11) 0.0181(4) Uani 1 1 d . . . . .
H79 H 0.7051 0.4317 0.0061 0.022 Uiso 1 1 calc R . . . .
C80 C 0.75440(18) 0.48630(14) 0.09400(11) 0.0178(4) Uani 1 1 d . . . . .
H80 H 0.7696 0.4346 0.1178 0.021 Uiso 1 1 calc R . . . .
C81 C 0.77192(18) 0.56310(14) 0.12487(10) 0.0163(4) Uani 1 1 d . . . . .
H81 H 0.7987 0.5641 0.1701 0.020 Uiso 1 1 calc R . . . .
C82 C 0.68048(18) 0.67736(15) 0.35474(10) 0.0172(4) Uani 1 1 d . . . . .
H82 H 0.739(2) 0.6488(17) 0.3661(14) 0.021 Uiso 1 1 d R . . . .
C83 C 0.68118(17) 0.76416(14) 0.35368(10) 0.0156(4) Uani 1 1 d . . . . .
H83 H 0.747(2) 0.7945(17) 0.3654(13) 0.019 Uiso 1 1 d R . . . .
C84 C 0.58475(19) 0.82247(16) 0.34782(12) 0.0213(5) Uani 1 1 d . . . . .
H84A H 0.6093 0.8796 0.3333 0.026 Uiso 1 1 calc R . . . .
H84B H 0.5502 0.8277 0.3935 0.026 Uiso 1 1 calc R . . . .
C85 C 0.50078(19) 0.79191(17) 0.29689(12) 0.0233(5) Uani 1 1 d . . . . .
H85A H 0.4529 0.7505 0.3202 0.028 Uiso 1 1 calc R . . . .
H85B H 0.4560 0.8410 0.2819 0.028 Uiso 1 1 calc R . . . .
C86 C 0.55176(17) 0.75053(16) 0.23435(11) 0.0201(4) Uani 1 1 d . . . . .
H86 H 0.544(2) 0.7809(18) 0.1932(14) 0.024 Uiso 1 1 d R . . . .
C87 C 0.57198(18) 0.66370(16) 0.22786(11) 0.0213(5) Uani 1 1 d . . . . .
H87 H 0.576(2) 0.6424(18) 0.1827(14) 0.026 Uiso 1 1 d R . . . .
C89 C 0.5527(2) 0.59589(17) 0.28168(12) 0.0260(5) Uani 1 1 d . . . . .
H89A H 0.5953 0.5446 0.2695 0.031 Uiso 1 1 calc R . . . .
H89B H 0.4758 0.5803 0.2813 0.031 Uiso 1 1 calc R . . . .
C90 C 0.5820(2) 0.62193(16) 0.35434(12) 0.0226(5) Uani 1 1 d . . . . .
H90A H 0.5206 0.6532 0.3752 0.027 Uiso 1 1 calc R . . . .
H90B H 0.5955 0.5702 0.3825 0.027 Uiso 1 1 calc R . . . .
F11 F 0.15898(13) 0.85650(10) 0.21343(9) 0.0362(4) Uani 1 1 d D . . . .
F12 F 0.20863(15) 0.97765(13) 0.15778(12) 0.0650(7) Uani 1 1 d D . . . .
F13 F 0.2611(3) 0.95431(18) 0.26596(11) 0.1034(12) Uani 1 1 d D . . . .
F14 F 0.33253(16) 0.87973(13) 0.18254(14) 0.0688(7) Uani 1 1 d D . . . .
B1 B 0.2380(2) 0.91848(18) 0.20551(14) 0.0250(6) Uani 1 1 d D . . . .
F21 F 0.67018(13) 0.33684(10) 0.29903(10) 0.0388(4) Uani 1 1 d D U . . .
F22 F 0.7475(2) 0.44436(17) 0.35816(13) 0.0551(9) Uani 0.808(4) 1 d D U P A 1
F23 F 0.7721(3) 0.4352(2) 0.24488(13) 0.0779(14) Uani 0.808(4) 1 d D U P A 1
F24 F 0.84956(18) 0.34104(17) 0.31612(17) 0.0534(8) Uani 0.808(4) 1 d D U P A 1
F33 F 0.8237(7) 0.3621(8) 0.2432(6) 0.072(4) Uani 0.192(4) 1 d D U P A 2
F34 F 0.8116(9) 0.3778(9) 0.3550(5) 0.074(4) Uani 0.192(4) 1 d D U P A 2
F32 F 0.7253(8) 0.4680(5) 0.2835(7) 0.060(4) Uani 0.192(4) 1 d D U P A 2
B2 B 0.7600(2) 0.38913(18) 0.30211(15) 0.0274(6) Uani 1 1 d D U . . .
Cl11 Cl 0.31465(7) 0.59233(5) 0.14502(4) 0.04237(18) Uani 1 1 d D . . . .
Cl12 Cl 0.21713(5) 0.66560(5) 0.26669(3) 0.03244(14) Uani 1 1 d D . . . .
C91 C 0.2735(2) 0.68718(15) 0.18530(12) 0.0231(5) Uani 1 1 d D . . . .
H91A H 0.3362 0.7248 0.1900 0.028 Uiso 1 1 calc R . . . .
H91B H 0.2198 0.7172 0.1566 0.028 Uiso 1 1 calc R . . . .
Cl21 Cl 0.71588(9) 0.09347(11) 0.26266(6) 0.0894(4) Uani 1 1 d D . . . .
Cl22 Cl 0.88304(7) 0.10720(5) 0.36368(4) 0.04467(19) Uani 1 1 d D . . . .
C92 C 0.7710(2) 0.1565(2) 0.32606(17) 0.0420(7) Uani 1 1 d D . . . .
H92A H 0.7158 0.1679 0.3618 0.050 Uiso 1 1 calc R . . . .
H92B H 0.7927 0.2118 0.3057 0.050 Uiso 1 1 calc R . . . .

loop_
_atom_site_aniso_label
_atom_site_aniso_U_11
_atom_site_aniso_U_22
_atom_site_aniso_U_33
_atom_site_aniso_U_23
_atom_site_aniso_U_13
_atom_site_aniso_U_12
Rh1 0.00939(7) 0.01617(8) 0.00804(6) -0.00077(5) -0.00045(5) 0.00082(6)
P1 0.0108(2) 0.0131(2) 0.0087(2) -0.00029(17) -0.00049(17) -0.00087(18)
N1 0.0106(8) 0.0139(8) 0.0125(7) -0.0002(6) 0.0016(6) -0.0018(6)
N2 0.0103(8) 0.0154(8) 0.0101(7) 0.0002(6) -0.0020(6) -0.0007(6)
C1 0.0115(9) 0.0111(9) 0.0138(8) 0.0003(7) 0.0002(7) -0.0010(7)
C2 0.0094(8) 0.0170(10) 0.0093(8) 0.0010(7) 0.0007(6) -0.0009(7)
C3 0.0081(8) 0.0176(10) 0.0138(8) -0.0002(7) 0.0002(7) -0.0011(7)
C4 0.0115(9) 0.0233(11) 0.0134(9) -0.0015(8) -0.0004(7) 0.0025(8)
C5 0.0128(9) 0.0299(12) 0.0110(8) 0.0032(8) 0.0018(7) 0.0016(8)
C6 0.0147(10) 0.0244(11) 0.0176(9) 0.0070(8) 0.0001(8) -0.0031(8)
C7 0.0114(9) 0.0174(10) 0.0156(9) 0.0027(7) -0.0012(7) -0.0024(8)
C8 0.0173(10) 0.0147(10) 0.0186(9) 0.0004(8) 0.0012(8) -0.0014(8)
C9 0.0256(12) 0.0449(16) 0.0146(10) 0.0043(10) 0.0059(9) 0.0025(11)
C10 0.0242(12) 0.0174(11) 0.0234(11) 0.0009(8) -0.0005(9) -0.0039(9)
C11 0.0106(9) 0.0170(10) 0.0108(8) 0.0022(7) -0.0014(7) -0.0013(7)
C12 0.0117(9) 0.0164(10) 0.0136(8) -0.0008(7) 0.0013(7) -0.0005(7)
C13 0.0132(9) 0.0169(10) 0.0145(9) 0.0024(7) 0.0003(7) 0.0027(8)
C14 0.0097(9) 0.0225(11) 0.0124(8) 0.0014(7) -0.0002(7) 0.0016(8)
C15 0.0124(9) 0.0216(11) 0.0146(9) -0.0014(8) -0.0028(7) -0.0027(8)
C16 0.0113(9) 0.0154(10) 0.0156(9) 0.0003(7) -0.0015(7) -0.0020(7)
C17 0.0192(10) 0.0168(10) 0.0194(10) -0.0022(8) -0.0024(8) 0.0010(8)
C18 0.0179(11) 0.0296(12) 0.0158(9) 0.0008(9) -0.0044(8) 0.0040(9)
C19 0.0223(11) 0.0157(11) 0.0256(11) 0.0020(8) -0.0088(9) -0.0043(9)
C20 0.0124(9) 0.0131(9) 0.0123(8) -0.0012(7) 0.0015(7) 0.0001(7)
C21 0.0145(10) 0.0176(10) 0.0183(9) -0.0022(8) -0.0022(8) -0.0024(8)
C22 0.0203(11) 0.0170(11) 0.0286(11) -0.0013(9) -0.0012(9) -0.0055(9)
C23 0.0233(11) 0.0147(10) 0.0258(11) 0.0032(8) 0.0060(9) -0.0023(9)
C24 0.0255(11) 0.0149(10) 0.0132(9) 0.0018(7) 0.0050(8) 0.0015(8)
C25 0.0175(10) 0.0114(9) 0.0123(8) -0.0017(7) 0.0017(7) 0.0003(7)
C26 0.0127(9) 0.0135(9) 0.0113(8) -0.0010(7) -0.0020(7) -0.0016(7)
C27 0.0167(10) 0.0152(10) 0.0139(9) -0.0002(7) 0.0006(7) -0.0009(8)
C28 0.0182(10) 0.0175(10) 0.0167(9) -0.0024(8) -0.0001(8) 0.0000(8)
C29 0.0155(10) 0.0134(10) 0.0221(10) -0.0014(8) -0.0051(8) 0.0026(8)
C30 0.0222(11) 0.0152(10) 0.0211(10) 0.0060(8) -0.0044(8) -0.0012(8)
C31 0.0195(10) 0.0170(10) 0.0131(9) 0.0035(7) -0.0013(7) -0.0004(8)
C32 0.0140(9) 0.0247(11) 0.0088(8) 0.0013(7) -0.0003(7) -0.0001(8)
C33 0.0125(9) 0.0247(11) 0.0096(8) -0.0037(7) -0.0026(7) 0.0024(8)
C34 0.0165(10) 0.0231(12) 0.0205(10) -0.0051(8) -0.0029(8) -0.0015(9)
C35 0.0140(10) 0.0310(13) 0.0178(10) -0.0019(9) -0.0010(8) -0.0025(9)
C36 0.0110(9) 0.0324(13) 0.0137(9) -0.0002(9) 0.0016(7) 0.0023(9)
C37 0.0128(9) 0.0285(12) 0.0154(9) -0.0064(8) -0.0020(7) 0.0068(8)
C38 0.0211(11) 0.0228(12) 0.0242(11) -0.0047(9) -0.0028(9) 0.0086(9)
C39 0.0223(11) 0.0236(12) 0.0170(10) 0.0021(8) -0.0037(8) 0.0043(9)
Rh51 0.01012(7) 0.01496(8) 0.00821(6) -0.00064(5) 0.00059(5) -0.00217(6)
P51 0.0107(2) 0.0113(2) 0.0086(2) 0.00010(17) 0.00038(17) -0.00063(18)
N51 0.0125(8) 0.0118(8) 0.0113(7) 0.0000(6) 0.0004(6) -0.0010(6)
N52 0.0094(7) 0.0151(8) 0.0105(7) 0.0012(6) 0.0013(6) -0.0007(6)
C51 0.0124(9) 0.0092(9) 0.0133(8) 0.0001(7) -0.0008(7) 0.0005(7)
C52 0.0113(9) 0.0168(10) 0.0092(8) -0.0017(7) -0.0007(7) -0.0007(7)
C53 0.0119(9) 0.0186(10) 0.0168(9) -0.0053(8) 0.0008(7) -0.0023(8)
C54 0.0131(10) 0.0326(13) 0.0189(10) -0.0115(9) -0.0004(8) -0.0023(9)
C55 0.0130(10) 0.0439(15) 0.0132(9) -0.0045(9) -0.0026(8) 0.0029(10)
C56 0.0139(10) 0.0303(12) 0.0158(9) 0.0037(9) 0.0006(8) 0.0037(9)
C57 0.0121(9) 0.0184(10) 0.0153(9) 0.0004(7) 0.0010(7) 0.0012(8)
C58 0.0241(12) 0.0167(11) 0.0268(11) -0.0049(9) 0.0012(9) -0.0038(9)
C59 0.0278(14) 0.064(2) 0.0154(11) -0.0065(12) -0.0069(9) 0.0102(13)
C60 0.0241(11) 0.0154(10) 0.0216(10) -0.0008(8) 0.0003(9) 0.0021(9)
C61 0.0100(9) 0.0167(10) 0.0108(8) 0.0020(7) 0.0006(7) -0.0001(7)
C62 0.0112(9) 0.0145(10) 0.0151(9) -0.0001(7) -0.0007(7) 0.0000(7)
C63 0.0134(9) 0.0179(10) 0.0172(9) 0.0049(8) -0.0002(7) -0.0039(8)
C64 0.0103(9) 0.0258(11) 0.0130(9) 0.0027(8) -0.0003(7) -0.0023(8)
C65 0.0128(9) 0.0206(11) 0.0142(9) -0.0020(8) 0.0011(7) 0.0014(8)
C66 0.0124(9) 0.0163(10) 0.0158(9) 0.0015(7) 0.0013(7) 0.0015(8)
C67 0.0179(10) 0.0137(10) 0.0221(10) -0.0018(8) 0.0006(8) -0.0013(8)
C68 0.0155(10) 0.0346(13) 0.0168(10) 0.0036(9) 0.0033(8) -0.0062(9)
C69 0.0241(12) 0.0154(11) 0.0285(11) 0.0002(9) 0.0098(9) 0.0033(9)
C70 0.0111(9) 0.0126(9) 0.0131(8) 0.0005(7) -0.0011(7) 0.0005(7)
C71 0.0161(10) 0.0179(10) 0.0163(9) -0.0027(8) 0.0026(8) 0.0007(8)
C72 0.0202(11) 0.0167(11) 0.0264(11) -0.0009(9) 0.0035(9) 0.0058(9)
C73 0.0182(10) 0.0149(10) 0.0231(10) 0.0027(8) -0.0033(8) 0.0018(8)
C74 0.0186(10) 0.0148(10) 0.0145(9) 0.0021(7) -0.0021(7) -0.0016(8)
C75 0.0139(9) 0.0119(9) 0.0125(8) -0.0001(7) -0.0002(7) -0.0013(7)
C76 0.0121(9) 0.0117(9) 0.0120(8) -0.0001(7) 0.0014(7) -0.0013(7)
C77 0.0182(10) 0.0139(10) 0.0130(8) 0.0012(7) -0.0014(7) -0.0015(8)
C78 0.0227(11) 0.0181(10) 0.0134(9) -0.0003(8) -0.0015(8) -0.0060(8)
C79 0.0208(11) 0.0135(10) 0.0202(10) -0.0026(8) 0.0043(8) -0.0044(8)
C80 0.0220(11) 0.0129(10) 0.0184(9) 0.0026(8) 0.0011(8) -0.0009(8)
C81 0.0195(10) 0.0155(10) 0.0139(9) 0.0030(7) -0.0014(7) -0.0009(8)
C82 0.0181(10) 0.0236(11) 0.0097(8) 0.0029(8) 0.0019(7) -0.0005(9)
C83 0.0147(9) 0.0221(11) 0.0100(8) -0.0026(7) 0.0024(7) -0.0023(8)
C84 0.0192(11) 0.0243(12) 0.0202(10) -0.0048(9) 0.0052(8) 0.0022(9)
C85 0.0162(10) 0.0321(13) 0.0215(10) -0.0003(9) 0.0043(8) 0.0036(9)
C86 0.0109(9) 0.0337(13) 0.0157(9) 0.0023(9) -0.0003(7) -0.0028(9)
C87 0.0147(10) 0.0341(13) 0.0153(9) -0.0035(9) 0.0003(8) -0.0105(9)
C89 0.0254(12) 0.0272(13) 0.0256(11) -0.0042(9) 0.0059(9) -0.0141(10)
C90 0.0233(12) 0.0243(12) 0.0203(10) 0.0026(9) 0.0073(9) -0.0075(9)
F11 0.0297(8) 0.0230(8) 0.0556(10) 0.0120(7) 0.0018(7) -0.0090(6)
F12 0.0371(11) 0.0596(13) 0.0981(17) 0.0561(12) -0.0339(11) -0.0245(9)
F13 0.180(3) 0.092(2) 0.0403(12) -0.0170(12) 0.0167(16) -0.080(2)
F14 0.0329(11) 0.0356(11) 0.137(2) 0.0110(12) 0.0094(12) -0.0020(8)
B1 0.0287(14) 0.0195(13) 0.0267(13) 0.0035(10) -0.0004(11) -0.0059(11)
F21 0.0226(8) 0.0296(9) 0.0644(11) 0.0023(8) -0.0043(8) -0.0087(6)
F22 0.0442(15) 0.0609(18) 0.0609(16) -0.0301(13) 0.0224(12) -0.0242(13)
F23 0.133(3) 0.067(2) 0.0356(14) 0.0312(14) -0.0339(16) -0.064(2)
F24 0.0227(11) 0.0535(16) 0.084(2) -0.0009(14) -0.0113(12) 0.0062(10)
F33 0.029(5) 0.090(9) 0.095(7) 0.002(6) 0.022(5) 0.008(5)
F34 0.059(7) 0.097(10) 0.065(6) 0.034(6) -0.030(5) -0.013(7)
F32 0.037(5) 0.037(4) 0.107(10) 0.006(4) -0.029(6) 0.000(4)
B2 0.0199(13) 0.0243(14) 0.0378(15) 0.0089(11) -0.0024(11) -0.0038(10)
Cl11 0.0632(5) 0.0256(3) 0.0384(4) -0.0087(3) 0.0017(3) 0.0027(3)
Cl12 0.0297(3) 0.0406(4) 0.0265(3) 0.0124(3) 0.0033(2) 0.0055(3)
C91 0.0244(12) 0.0205(11) 0.0242(11) 0.0020(9) 0.0050(9) -0.0002(9)
Cl21 0.0394(5) 0.1632(14) 0.0668(7) -0.0255(8) -0.0004(5) -0.0197(7)
Cl22 0.0483(5) 0.0352(4) 0.0497(4) 0.0163(3) 0.0011(3) 0.0112(3)
C92 0.0281(14) 0.0470(18) 0.0499(18) 0.0092(14) 0.0124(13) 0.0128(13)

_geom_special_details            
;
 All esds (except the esd in the dihedral angle between two l.s. planes)
 are estimated using the full covariance matrix.  The cell esds are taken
 into account individually in the estimation of esds in distances, angles
 and torsion angles; correlations between esds in cell parameters are only
 used when they are defined by crystal symmetry.  An approximate (isotropic)
 treatment of cell esds is used for estimating esds involving l.s. planes.
;
loop_
_geom_bond_atom_site_label_1
_geom_bond_atom_site_label_2
_geom_bond_distance
_geom_bond_site_symmetry_2
_geom_bond_publ_flag
Rh1 P1 2.2338(10) . ?
Rh1 N1 2.0890(19) . ?
Rh1 C32 2.264(2) . ?
Rh1 C33 2.228(2) . ?
Rh1 C36 2.170(2) . ?
Rh1 C37 2.151(2) . ?
P1 N2 1.7514(19) . ?
P1 C20 1.807(2) . ?
P1 C26 1.809(2) . ?
N1 C1 1.294(3) . ?
N1 C2 1.442(2) . ?
N2 C1 1.360(3) . ?
N2 C11 1.452(3) . ?
C1 H1 0.9500 . ?
C2 C3 1.399(3) . ?
C2 C7 1.402(3) . ?
C3 C4 1.401(3) . ?
C3 C8 1.503(3) . ?
C4 H4 0.9500 . ?
C4 C5 1.389(3) . ?
C5 C6 1.389(3) . ?
C5 C9 1.513(3) . ?
C6 H6 0.9500 . ?
C6 C7 1.389(3) . ?
C7 C10 1.506(3) . ?
C8 H8A 0.9800 . ?
C8 H8B 0.9800 . ?
C8 H8C 0.9800 . ?
C9 H9A 0.9800 . ?
C9 H9B 0.9800 . ?
C9 H9C 0.9800 . ?
C10 H10A 0.9800 . ?
C10 H10B 0.9800 . ?
C10 H10C 0.9800 . ?
C11 C12 1.407(3) . ?
C11 C16 1.398(3) . ?
C12 C13 1.395(3) . ?
C12 C17 1.513(3) . ?
C13 H13 0.9500 . ?
C13 C14 1.392(3) . ?
C14 C15 1.386(3) . ?
C14 C18 1.510(3) . ?
C15 H15 0.9500 . ?
C15 C16 1.399(3) . ?
C16 C19 1.502(3) . ?
C17 H17A 0.9800 . ?
C17 H17B 0.9800 . ?
C17 H17C 0.9800 . ?
C18 H18A 0.9800 . ?
C18 H18B 0.9800 . ?
C18 H18C 0.9800 . ?
C19 H19A 0.9800 . ?
C19 H19B 0.9800 . ?
C19 H19C 0.9800 . ?
C20 C21 1.400(3) . ?
C20 C25 1.397(3) . ?
C21 H21 0.9500 . ?
C21 C22 1.387(3) . ?
C22 H22 0.9500 . ?
C22 C23 1.385(3) . ?
C23 H23 0.9500 . ?
C23 C24 1.388(3) . ?
C24 H24 0.9500 . ?
C24 C25 1.389(3) . ?
C25 H25 0.9500 . ?
C26 C27 1.393(3) . ?
C26 C31 1.404(3) . ?
C27 H27 0.9500 . ?
C27 C28 1.394(3) . ?
C28 H28 0.9500 . ?
C28 C29 1.384(3) . ?
C29 H29 0.9500 . ?
C29 C30 1.386(3) . ?
C30 H30 0.9500 . ?
C30 C31 1.386(3) . ?
C31 H31 0.9500 . ?
C32 H32 0.93(3) . ?
C32 C33 1.368(3) . ?
C32 C39 1.507(3) . ?
C33 H33 0.95(3) . ?
C33 C34 1.503(3) . ?
C34 H34A 0.9900 . ?
C34 H34B 0.9900 . ?
C34 C35 1.543(3) . ?
C35 H35A 0.9900 . ?
C35 H35B 0.9900 . ?
C35 C36 1.524(3) . ?
C36 H36 0.93(3) . ?
C36 C37 1.388(4) . ?
C37 H37 0.98(3) . ?
C37 C38 1.505(3) . ?
C38 H38A 0.9900 . ?
C38 H38B 0.9900 . ?
C38 C39 1.537(3) . ?
C39 H39A 0.9900 . ?
C39 H39B 0.9900 . ?
Rh51 P51 2.2351(10) . ?
Rh51 N51 2.0885(19) . ?
Rh51 C82 2.268(2) . ?
Rh51 C83 2.224(2) . ?
Rh51 C86 2.176(2) . ?
Rh51 C87 2.153(2) . ?
P51 N52 1.7477(19) . ?
P51 C70 1.805(2) . ?
P51 C76 1.809(2) . ?
N51 C51 1.294(3) . ?
N51 C52 1.445(2) . ?
N52 C51 1.355(2) . ?
N52 C61 1.457(2) . ?
C51 H51 0.9500 . ?
C52 C53 1.399(3) . ?
C52 C57 1.395(3) . ?
C53 C54 1.397(3) . ?
C53 C58 1.502(3) . ?
C54 H54 0.9500 . ?
C54 C55 1.388(4) . ?
C55 C56 1.390(4) . ?
C55 C59 1.512(3) . ?
C56 H56 0.9500 . ?
C56 C57 1.393(3) . ?
C57 C60 1.501(3) . ?
C58 H58A 0.9800 . ?
C58 H58B 0.9800 . ?
C58 H58C 0.9800 . ?
C59 H59A 0.9800 . ?
C59 H59B 0.9800 . ?
C59 H59C 0.9800 . ?
C60 H60A 0.9800 . ?
C60 H60B 0.9800 . ?
C60 H60C 0.9800 . ?
C61 C62 1.399(3) . ?
C61 C66 1.404(3) . ?
C62 C63 1.395(3) . ?
C62 C67 1.512(3) . ?
C63 H63 0.9500 . ?
C63 C64 1.391(3) . ?
C64 C65 1.385(3) . ?
C64 C68 1.507(3) . ?
C65 H65 0.9500 . ?
C65 C66 1.394(3) . ?
C66 C69 1.507(3) . ?
C67 H67A 0.9800 . ?
C67 H67B 0.9800 . ?
C67 H67C 0.9800 . ?
C68 H68A 0.9800 . ?
C68 H68B 0.9800 . ?
C68 H68C 0.9800 . ?
C69 H69A 0.9800 . ?
C69 H69B 0.9800 . ?
C69 H69C 0.9800 . ?
C70 C71 1.400(3) . ?
C70 C75 1.401(3) . ?
C71 H71 0.9500 . ?
C71 C72 1.389(3) . ?
C72 H72 0.9500 . ?
C72 C73 1.384(3) . ?
C73 H73 0.9500 . ?
C73 C74 1.393(3) . ?
C74 H74 0.9500 . ?
C74 C75 1.386(3) . ?
C75 H75 0.9500 . ?
C76 C77 1.391(3) . ?
C76 C81 1.406(3) . ?
C77 H77 0.9500 . ?
C77 C78 1.393(3) . ?
C78 H78 0.9500 . ?
C78 C79 1.386(3) . ?
C79 H79 0.9500 . ?
C79 C80 1.387(3) . ?
C80 H80 0.9500 . ?
C80 C81 1.379(3) . ?
C81 H81 0.9500 . ?
C82 H82 0.88(3) . ?
C82 C83 1.366(3) . ?
C82 C90 1.512(3) . ?
C83 H83 0.98(3) . ?
C83 C84 1.506(3) . ?
C84 H84A 0.9900 . ?
C84 H84B 0.9900 . ?
C84 C85 1.538(3) . ?
C85 H85A 0.9900 . ?
C85 H85B 0.9900 . ?
C85 C86 1.521(3) . ?
C86 H86 0.94(3) . ?
C86 C87 1.394(4) . ?
C87 H87 0.95(3) . ?
C87 C89 1.507(3) . ?
C89 H89A 0.9900 . ?
C89 H89B 0.9900 . ?
C89 C90 1.533(3) . ?
C90 H90A 0.9900 . ?
C90 H90B 0.9900 . ?
F11 B1 1.397(3) . ?
F12 B1 1.360(3) . ?
F13 B1 1.352(3) . ?
F14 B1 1.391(4) . ?
F21 B2 1.397(3) . ?
F22 B2 1.414(4) . ?
F23 B2 1.333(3) . ?
F24 B2 1.368(4) . ?
F33 B2 1.456(8) . ?
F34 B2 1.235(8) . ?
F32 B2 1.356(8) . ?
Cl11 C91 1.765(3) . ?
Cl12 C91 1.761(2) . ?
C91 H91A 0.9900 . ?
C91 H91B 0.9900 . ?
Cl21 C92 1.750(4) . ?
Cl22 C92 1.752(3) . ?
C92 H92A 0.9900 . ?
C92 H92B 0.9900 . ?

loop_
_geom_angle_atom_site_label_1
_geom_angle_atom_site_label_2
_geom_angle_atom_site_label_3
_geom_angle
_geom_angle_site_symmetry_1
_geom_angle_site_symmetry_3
_geom_angle_publ_flag
P1 Rh1 C32 167.46(6) . . ?
N1 Rh1 P1 81.69(5) . . ?
N1 Rh1 C32 96.63(7) . . ?
N1 Rh1 C33 94.79(7) . . ?
N1 Rh1 C36 166.37(8) . . ?
N1 Rh1 C37 156.04(8) . . ?
C33 Rh1 P1 156.83(6) . . ?
C33 Rh1 C32 35.45(8) . . ?
C36 Rh1 P1 96.79(6) . . ?
C36 Rh1 C32 87.71(8) . . ?
C36 Rh1 C33 81.25(8) . . ?
C37 Rh1 P1 96.06(6) . . ?
C37 Rh1 C32 80.40(8) . . ?
C37 Rh1 C33 96.11(8) . . ?
C37 Rh1 C36 37.47(9) . . ?
N2 P1 Rh1 101.99(6) . . ?
N2 P1 C20 103.59(9) . . ?
N2 P1 C26 105.73(9) . . ?
C20 P1 Rh1 118.80(7) . . ?
C20 P1 C26 109.19(10) . . ?
C26 P1 Rh1 115.64(7) . . ?
C1 N1 Rh1 119.17(14) . . ?
C1 N1 C2 117.48(17) . . ?
C2 N1 Rh1 123.27(13) . . ?
C1 N2 P1 114.82(13) . . ?
C1 N2 C11 118.41(17) . . ?
C11 N2 P1 125.62(13) . . ?
N1 C1 N2 122.25(19) . . ?
N1 C1 H1 118.9 . . ?
N2 C1 H1 118.9 . . ?
C3 C2 N1 119.14(18) . . ?
C3 C2 C7 121.76(18) . . ?
C7 C2 N1 118.95(18) . . ?
C2 C3 C4 117.74(19) . . ?
C2 C3 C8 121.41(18) . . ?
C4 C3 C8 120.85(19) . . ?
C3 C4 H4 119.0 . . ?
C5 C4 C3 122.0(2) . . ?
C5 C4 H4 119.0 . . ?
C4 C5 C6 118.16(19) . . ?
C4 C5 C9 120.6(2) . . ?
C6 C5 C9 121.2(2) . . ?
C5 C6 H6 118.8 . . ?
C7 C6 C5 122.4(2) . . ?
C7 C6 H6 118.8 . . ?
C2 C7 C10 120.70(19) . . ?
C6 C7 C2 117.8(2) . . ?
C6 C7 C10 121.5(2) . . ?
C3 C8 H8A 109.5 . . ?
C3 C8 H8B 109.5 . . ?
C3 C8 H8C 109.5 . . ?
H8A C8 H8B 109.5 . . ?
H8A C8 H8C 109.5 . . ?
H8B C8 H8C 109.5 . . ?
C5 C9 H9A 109.5 . . ?
C5 C9 H9B 109.5 . . ?
C5 C9 H9C 109.5 . . ?
H9A C9 H9B 109.5 . . ?
H9A C9 H9C 109.5 . . ?
H9B C9 H9C 109.5 . . ?
C7 C10 H10A 109.5 . . ?
C7 C10 H10B 109.5 . . ?
C7 C10 H10C 109.5 . . ?
H10A C10 H10B 109.5 . . ?
H10A C10 H10C 109.5 . . ?
H10B C10 H10C 109.5 . . ?
C12 C11 N2 118.73(18) . . ?
C16 C11 N2 119.89(18) . . ?
C16 C11 C12 121.36(18) . . ?
C11 C12 C17 122.86(18) . . ?
C13 C12 C11 118.26(19) . . ?
C13 C12 C17 118.87(19) . . ?
C12 C13 H13 119.0 . . ?
C14 C13 C12 122.0(2) . . ?
C14 C13 H13 119.0 . . ?
C13 C14 C18 121.7(2) . . ?
C15 C14 C13 117.95(19) . . ?
C15 C14 C18 120.3(2) . . ?
C14 C15 H15 118.6 . . ?
C14 C15 C16 122.8(2) . . ?
C16 C15 H15 118.6 . . ?
C11 C16 C15 117.64(19) . . ?
C11 C16 C19 123.74(18) . . ?
C15 C16 C19 118.60(19) . . ?
C12 C17 H17A 109.5 . . ?
C12 C17 H17B 109.5 . . ?
C12 C17 H17C 109.5 . . ?
H17A C17 H17B 109.5 . . ?
H17A C17 H17C 109.5 . . ?
H17B C17 H17C 109.5 . . ?
C14 C18 H18A 109.5 . . ?
C14 C18 H18B 109.5 . . ?
C14 C18 H18C 109.5 . . ?
H18A C18 H18B 109.5 . . ?
H18A C18 H18C 109.5 . . ?
H18B C18 H18C 109.5 . . ?
C16 C19 H19A 109.5 . . ?
C16 C19 H19B 109.5 . . ?
C16 C19 H19C 109.5 . . ?
H19A C19 H19B 109.5 . . ?
H19A C19 H19C 109.5 . . ?
H19B C19 H19C 109.5 . . ?
C21 C20 P1 116.55(15) . . ?
C25 C20 P1 123.50(16) . . ?
C25 C20 C21 119.53(19) . . ?
C20 C21 H21 120.0 . . ?
C22 C21 C20 120.0(2) . . ?
C22 C21 H21 120.0 . . ?
C21 C22 H22 119.9 . . ?
C23 C22 C21 120.1(2) . . ?
C23 C22 H22 119.9 . . ?
C22 C23 H23 119.8 . . ?
C22 C23 C24 120.4(2) . . ?
C24 C23 H23 119.8 . . ?
C23 C24 H24 120.0 . . ?
C23 C24 C25 119.9(2) . . ?
C25 C24 H24 120.0 . . ?
C20 C25 H25 120.0 . . ?
C24 C25 C20 120.0(2) . . ?
C24 C25 H25 120.0 . . ?
C27 C26 P1 125.55(16) . . ?
C27 C26 C31 119.10(19) . . ?
C31 C26 P1 115.27(15) . . ?
C26 C27 H27 120.1 . . ?
C26 C27 C28 119.8(2) . . ?
C28 C27 H27 120.1 . . ?
C27 C28 H28 119.7 . . ?
C29 C28 C27 120.7(2) . . ?
C29 C28 H28 119.7 . . ?
C28 C29 H29 120.1 . . ?
C28 C29 C30 119.9(2) . . ?
C30 C29 H29 120.1 . . ?
C29 C30 H30 120.0 . . ?
C31 C30 C29 120.0(2) . . ?
C31 C30 H30 120.0 . . ?
C26 C31 H31 119.8 . . ?
C30 C31 C26 120.49(19) . . ?
C30 C31 H31 119.8 . . ?
Rh1 C32 H32 98.6(16) . . ?
C33 C32 Rh1 70.83(12) . . ?
C33 C32 H32 116.9(16) . . ?
C33 C32 C39 124.8(2) . . ?
C39 C32 Rh1 110.89(14) . . ?
C39 C32 H32 117.1(16) . . ?
Rh1 C33 H33 100.5(16) . . ?
C32 C33 Rh1 73.72(12) . . ?
C32 C33 H33 117.0(16) . . ?
C32 C33 C34 126.5(2) . . ?
C34 C33 Rh1 106.83(14) . . ?
C34 C33 H33 115.3(16) . . ?
C33 C34 H34A 108.9 . . ?
C33 C34 H34B 108.9 . . ?
C33 C34 C35 113.44(19) . . ?
H34A C34 H34B 107.7 . . ?
C35 C34 H34A 108.9 . . ?
C35 C34 H34B 108.9 . . ?
C34 C35 H35A 109.0 . . ?
C34 C35 H35B 109.0 . . ?
H35A C35 H35B 107.8 . . ?
C36 C35 C34 113.04(18) . . ?
C36 C35 H35A 109.0 . . ?
C36 C35 H35B 109.0 . . ?
Rh1 C36 H36 107.5(17) . . ?
C35 C36 Rh1 112.25(14) . . ?
C35 C36 H36 113.5(17) . . ?
C37 C36 Rh1 70.53(13) . . ?
C37 C36 C35 124.3(2) . . ?
C37 C36 H36 118.2(17) . . ?
Rh1 C37 H37 107.8(16) . . ?
C36 C37 Rh1 71.99(13) . . ?
C36 C37 H37 117.3(16) . . ?
C36 C37 C38 126.3(2) . . ?
C38 C37 Rh1 109.54(15) . . ?
C38 C37 H37 112.9(16) . . ?
C37 C38 H38A 108.8 . . ?
C37 C38 H38B 108.8 . . ?
C37 C38 C39 113.94(19) . . ?
H38A C38 H38B 107.7 . . ?
C39 C38 H38A 108.8 . . ?
C39 C38 H38B 108.8 . . ?
C32 C39 C38 112.43(18) . . ?
C32 C39 H39A 109.1 . . ?
C32 C39 H39B 109.1 . . ?
C38 C39 H39A 109.1 . . ?
C38 C39 H39B 109.1 . . ?
H39A C39 H39B 107.8 . . ?
P51 Rh51 C82 165.06(6) . . ?
N51 Rh51 P51 81.60(5) . . ?
N51 Rh51 C82 96.63(8) . . ?
N51 Rh51 C83 93.90(7) . . ?
N51 Rh51 C86 165.44(8) . . ?
N51 Rh51 C87 156.95(9) . . ?
C83 Rh51 P51 159.16(6) . . ?
C83 Rh51 C82 35.39(8) . . ?
C86 Rh51 P51 98.10(6) . . ?
C86 Rh51 C82 87.31(9) . . ?
C86 Rh51 C83 81.20(8) . . ?
C87 Rh51 P51 95.51(6) . . ?
C87 Rh51 C82 80.27(9) . . ?
C87 Rh51 C83 96.30(8) . . ?
C87 Rh51 C86 37.56(10) . . ?
N52 P51 Rh51 101.99(6) . . ?
N52 P51 C70 103.33(9) . . ?
N52 P51 C76 105.64(9) . . ?
C70 P51 Rh51 121.16(7) . . ?
C70 P51 C76 109.30(10) . . ?
C76 P51 Rh51 113.43(7) . . ?
C51 N51 Rh51 119.09(14) . . ?
C51 N51 C52 116.42(17) . . ?
C52 N51 Rh51 124.46(13) . . ?
C51 N52 P51 114.91(13) . . ?
C51 N52 C61 118.72(17) . . ?
C61 N52 P51 125.56(13) . . ?
N51 C51 N52 122.35(19) . . ?
N51 C51 H51 118.8 . . ?
N52 C51 H51 118.8 . . ?
C53 C52 N51 119.27(18) . . ?
C57 C52 N51 118.71(18) . . ?
C57 C52 C53 121.96(19) . . ?
C52 C53 C58 121.18(19) . . ?
C54 C53 C52 117.5(2) . . ?
C54 C53 C58 121.3(2) . . ?
C53 C54 H54 118.9 . . ?
C55 C54 C53 122.2(2) . . ?
C55 C54 H54 118.9 . . ?
C54 C55 C56 118.1(2) . . ?
C54 C55 C59 121.1(2) . . ?
C56 C55 C59 120.8(2) . . ?
C55 C56 H56 118.9 . . ?
C55 C56 C57 122.1(2) . . ?
C57 C56 H56 118.9 . . ?
C52 C57 C60 120.93(19) . . ?
C56 C57 C52 117.9(2) . . ?
C56 C57 C60 121.1(2) . . ?
C53 C58 H58A 109.5 . . ?
C53 C58 H58B 109.5 . . ?
C53 C58 H58C 109.5 . . ?
H58A C58 H58B 109.5 . . ?
H58A C58 H58C 109.5 . . ?
H58B C58 H58C 109.5 . . ?
C55 C59 H59A 109.5 . . ?
C55 C59 H59B 109.5 . . ?
C55 C59 H59C 109.5 . . ?
H59A C59 H59B 109.5 . . ?
H59A C59 H59C 109.5 . . ?
H59B C59 H59C 109.5 . . ?
C57 C60 H60A 109.5 . . ?
C57 C60 H60B 109.5 . . ?
C57 C60 H60C 109.5 . . ?
H60A C60 H60B 109.5 . . ?
H60A C60 H60C 109.5 . . ?
H60B C60 H60C 109.5 . . ?
C62 C61 N52 119.21(18) . . ?
C62 C61 C66 121.50(18) . . ?
C66 C61 N52 119.28(18) . . ?
C61 C62 C67 123.21(18) . . ?
C63 C62 C61 117.96(19) . . ?
C63 C62 C67 118.83(19) . . ?
C62 C63 H63 118.9 . . ?
C64 C63 C62 122.2(2) . . ?
C64 C63 H63 118.9 . . ?
C63 C64 C68 121.2(2) . . ?
C65 C64 C63 117.91(19) . . ?
C65 C64 C68 120.9(2) . . ?
C64 C65 H65 118.7 . . ?
C64 C65 C66 122.6(2) . . ?
C66 C65 H65 118.7 . . ?
C61 C66 C69 123.36(19) . . ?
C65 C66 C61 117.7(2) . . ?
C65 C66 C69 118.93(19) . . ?
C62 C67 H67A 109.5 . . ?
C62 C67 H67B 109.5 . . ?
C62 C67 H67C 109.5 . . ?
H67A C67 H67B 109.5 . . ?
H67A C67 H67C 109.5 . . ?
H67B C67 H67C 109.5 . . ?
C64 C68 H68A 109.5 . . ?
C64 C68 H68B 109.5 . . ?
C64 C68 H68C 109.5 . . ?
H68A C68 H68B 109.5 . . ?
H68A C68 H68C 109.5 . . ?
H68B C68 H68C 109.5 . . ?
C66 C69 H69A 109.5 . . ?
C66 C69 H69B 109.5 . . ?
C66 C69 H69C 109.5 . . ?
H69A C69 H69B 109.5 . . ?
H69A C69 H69C 109.5 . . ?
H69B C69 H69C 109.5 . . ?
C71 C70 P51 117.07(15) . . ?
C71 C70 C75 118.95(19) . . ?
C75 C70 P51 123.54(16) . . ?
C70 C71 H71 119.8 . . ?
C72 C71 C70 120.3(2) . . ?
C72 C71 H71 119.8 . . ?
C71 C72 H72 119.9 . . ?
C73 C72 C71 120.2(2) . . ?
C73 C72 H72 119.9 . . ?
C72 C73 H73 119.9 . . ?
C72 C73 C74 120.1(2) . . ?
C74 C73 H73 119.9 . . ?
C73 C74 H74 120.0 . . ?
C75 C74 C73 120.0(2) . . ?
C75 C74 H74 120.0 . . ?
C70 C75 H75 119.8 . . ?
C74 C75 C70 120.41(19) . . ?
C74 C75 H75 119.8 . . ?
C77 C76 P51 125.27(16) . . ?
C77 C76 C81 119.15(19) . . ?
C81 C76 P51 115.36(15) . . ?
C76 C77 H77 120.1 . . ?
C76 C77 C78 119.76(19) . . ?
C78 C77 H77 120.1 . . ?
C77 C78 H78 119.8 . . ?
C79 C78 C77 120.5(2) . . ?
C79 C78 H78 119.8 . . ?
C78 C79 H79 120.0 . . ?
C78 C79 C80 120.0(2) . . ?
C80 C79 H79 120.0 . . ?
C79 C80 H80 120.0 . . ?
C81 C80 C79 120.0(2) . . ?
C81 C80 H80 120.0 . . ?
C76 C81 H81 119.7 . . ?
C80 C81 C76 120.54(19) . . ?
C80 C81 H81 119.7 . . ?
Rh51 C82 H82 102.0(18) . . ?
C83 C82 Rh51 70.56(12) . . ?
C83 C82 H82 119.6(18) . . ?
C83 C82 C90 126.2(2) . . ?
C90 C82 Rh51 111.00(14) . . ?
C90 C82 H82 112.6(18) . . ?
Rh51 C83 H83 100.4(15) . . ?
C82 C83 Rh51 74.06(12) . . ?
C82 C83 H83 120.1(16) . . ?
C82 C83 C84 126.5(2) . . ?
C84 C83 Rh51 106.11(14) . . ?
C84 C83 H83 112.5(16) . . ?
C83 C84 H84A 108.9 . . ?
C83 C84 H84B 108.9 . . ?
C83 C84 C85 113.58(19) . . ?
H84A C84 H84B 107.7 . . ?
C85 C84 H84A 108.9 . . ?
C85 C84 H84B 108.9 . . ?
C84 C85 H85A 109.1 . . ?
C84 C85 H85B 109.1 . . ?
H85A C85 H85B 107.8 . . ?
C86 C85 C84 112.58(19) . . ?
C86 C85 H85A 109.1 . . ?
C86 C85 H85B 109.1 . . ?
Rh51 C86 H86 107.6(17) . . ?
C85 C86 Rh51 112.15(15) . . ?
C85 C86 H86 115.4(17) . . ?
C87 C86 Rh51 70.35(13) . . ?
C87 C86 C85 124.9(2) . . ?
C87 C86 H86 115.5(17) . . ?
Rh51 C87 H87 107.4(17) . . ?
C86 C87 Rh51 72.09(13) . . ?
C86 C87 H87 116.7(17) . . ?
C86 C87 C89 126.5(2) . . ?
C89 C87 Rh51 108.94(16) . . ?
C89 C87 H87 113.5(17) . . ?
C87 C89 H89A 108.7 . . ?
C87 C89 H89B 108.7 . . ?
C87 C89 C90 114.3(2) . . ?
H89A C89 H89B 107.6 . . ?
C90 C89 H89A 108.7 . . ?
C90 C89 H89B 108.7 . . ?
C82 C90 C89 111.83(18) . . ?
C82 C90 H90A 109.2 . . ?
C82 C90 H90B 109.2 . . ?
C89 C90 H90A 109.2 . . ?
C89 C90 H90B 109.2 . . ?
H90A C90 H90B 107.9 . . ?
F12 B1 F11 110.8(2) . . ?
F12 B1 F14 107.6(2) . . ?
F13 B1 F11 111.3(2) . . ?
F13 B1 F12 111.8(3) . . ?
F13 B1 F14 106.3(3) . . ?
F14 B1 F11 108.7(2) . . ?
F21 B2 F22 109.1(2) . . ?
F21 B2 F33 102.5(5) . . ?
F23 B2 F21 111.4(3) . . ?
F23 B2 F22 109.1(3) . . ?
F23 B2 F24 111.9(3) . . ?
F24 B2 F21 109.8(2) . . ?
F24 B2 F22 105.3(3) . . ?
F34 B2 F21 112.6(6) . . ?
F34 B2 F33 110.0(7) . . ?
F34 B2 F32 120.8(8) . . ?
F32 B2 F21 106.0(5) . . ?
F32 B2 F33 103.2(7) . . ?
Cl11 C91 H91A 109.5 . . ?
Cl11 C91 H91B 109.5 . . ?
Cl12 C91 Cl11 110.85(13) . . ?
Cl12 C91 H91A 109.5 . . ?
Cl12 C91 H91B 109.5 . . ?
H91A C91 H91B 108.1 . . ?
Cl21 C92 Cl22 111.66(18) . . ?
Cl21 C92 H92A 109.3 . . ?
Cl21 C92 H92B 109.3 . . ?
Cl22 C92 H92A 109.3 . . ?
Cl22 C92 H92B 109.3 . . ?
H92A C92 H92B 107.9 . . ?

loop_
_geom_torsion_atom_site_label_1
_geom_torsion_atom_site_label_2
_geom_torsion_atom_site_label_3
_geom_torsion_atom_site_label_4
_geom_torsion
_geom_torsion_site_symmetry_1
_geom_torsion_site_symmetry_2
_geom_torsion_site_symmetry_3
_geom_torsion_site_symmetry_4
_geom_torsion_publ_flag
Rh1 P1 N2 C1 -2.52(15) . . . . ?
Rh1 P1 N2 C11 -169.95(15) . . . . ?
Rh1 P1 C20 C21 3.39(19) . . . . ?
Rh1 P1 C20 C25 175.89(14) . . . . ?
Rh1 P1 C26 C27 137.34(17) . . . . ?
Rh1 P1 C26 C31 -39.35(18) . . . . ?
Rh1 N1 C1 N2 1.4(3) . . . . ?
Rh1 N1 C2 C3 -89.7(2) . . . . ?
Rh1 N1 C2 C7 86.0(2) . . . . ?
Rh1 C32 C33 C34 99.1(2) . . . . ?
Rh1 C32 C39 C38 13.4(2) . . . . ?
Rh1 C33 C34 C35 39.8(2) . . . . ?
Rh1 C36 C37 C38 101.4(2) . . . . ?
Rh1 C37 C38 C39 39.9(2) . . . . ?
P1 N2 C1 N1 1.0(3) . . . . ?
P1 N2 C11 C12 93.1(2) . . . . ?
P1 N2 C11 C16 -88.7(2) . . . . ?
P1 C20 C21 C22 175.21(17) . . . . ?
P1 C20 C25 C24 -174.71(16) . . . . ?
P1 C26 C27 C28 -179.45(16) . . . . ?
P1 C26 C31 C30 179.92(17) . . . . ?
N1 C2 C3 C4 172.01(18) . . . . ?
N1 C2 C3 C8 -8.1(3) . . . . ?
N1 C2 C7 C6 -172.53(18) . . . . ?
N1 C2 C7 C10 6.8(3) . . . . ?
N2 P1 C20 C21 -108.74(17) . . . . ?
N2 P1 C20 C25 63.75(19) . . . . ?
N2 P1 C26 C27 -110.67(19) . . . . ?
N2 P1 C26 C31 72.65(17) . . . . ?
N2 C11 C12 C13 -179.64(18) . . . . ?
N2 C11 C12 C17 1.0(3) . . . . ?
N2 C11 C16 C15 179.28(18) . . . . ?
N2 C11 C16 C19 -2.2(3) . . . . ?
C1 N1 C2 C3 93.7(2) . . . . ?
C1 N1 C2 C7 -90.6(2) . . . . ?
C1 N2 C11 C12 -73.9(2) . . . . ?
C1 N2 C11 C16 104.3(2) . . . . ?
C2 N1 C1 N2 178.21(18) . . . . ?
C2 C3 C4 C5 1.5(3) . . . . ?
C3 C2 C7 C6 3.0(3) . . . . ?
C3 C2 C7 C10 -177.63(19) . . . . ?
C3 C4 C5 C6 1.0(3) . . . . ?
C3 C4 C5 C9 -179.5(2) . . . . ?
C4 C5 C6 C7 -1.6(3) . . . . ?
C5 C6 C7 C2 -0.4(3) . . . . ?
C5 C6 C7 C10 -179.7(2) . . . . ?
C7 C2 C3 C4 -3.6(3) . . . . ?
C7 C2 C3 C8 176.36(19) . . . . ?
C8 C3 C4 C5 -178.4(2) . . . . ?
C9 C5 C6 C7 178.9(2) . . . . ?
C11 N2 C1 N1 169.41(19) . . . . ?
C11 C12 C13 C14 -0.5(3) . . . . ?
C12 C11 C16 C15 -2.6(3) . . . . ?
C12 C11 C16 C19 176.0(2) . . . . ?
C12 C13 C14 C15 -0.7(3) . . . . ?
C12 C13 C14 C18 -178.9(2) . . . . ?
C13 C14 C15 C16 0.3(3) . . . . ?
C14 C15 C16 C11 1.3(3) . . . . ?
C14 C15 C16 C19 -177.3(2) . . . . ?
C16 C11 C12 C13 2.2(3) . . . . ?
C16 C11 C12 C17 -177.14(19) . . . . ?
C17 C12 C13 C14 178.87(19) . . . . ?
C18 C14 C15 C16 178.5(2) . . . . ?
C20 P1 N2 C1 121.40(15) . . . . ?
C20 P1 N2 C11 -46.04(19) . . . . ?
C20 P1 C26 C27 0.2(2) . . . . ?
C20 P1 C26 C31 -176.47(15) . . . . ?
C20 C21 C22 C23 -0.6(3) . . . . ?
C21 C20 C25 C24 -2.4(3) . . . . ?
C21 C22 C23 C24 -1.2(4) . . . . ?
C22 C23 C24 C25 1.1(3) . . . . ?
C23 C24 C25 C20 0.7(3) . . . . ?
C25 C20 C21 C22 2.4(3) . . . . ?
C26 P1 N2 C1 -123.80(15) . . . . ?
C26 P1 N2 C11 68.76(18) . . . . ?
C26 P1 C20 C21 138.96(16) . . . . ?
C26 P1 C20 C25 -48.5(2) . . . . ?
C26 C27 C28 C29 0.9(3) . . . . ?
C27 C26 C31 C30 3.0(3) . . . . ?
C27 C28 C29 C30 1.0(3) . . . . ?
C28 C29 C30 C31 -0.9(3) . . . . ?
C29 C30 C31 C26 -1.1(3) . . . . ?
C31 C26 C27 C28 -2.9(3) . . . . ?
C32 C33 C34 C35 -42.2(3) . . . . ?
C33 C32 C39 C38 94.1(3) . . . . ?
C33 C34 C35 C36 -35.2(3) . . . . ?
C34 C35 C36 Rh1 11.4(3) . . . . ?
C34 C35 C36 C37 92.4(3) . . . . ?
C35 C36 C37 Rh1 -104.2(2) . . . . ?
C35 C36 C37 C38 -2.8(3) . . . . ?
C36 C37 C38 C39 -41.6(3) . . . . ?
C37 C38 C39 C32 -35.6(3) . . . . ?
C39 C32 C33 Rh1 -102.59(19) . . . . ?
C39 C32 C33 C34 -3.4(3) . . . . ?
Rh51 P51 N52 C51 -1.46(15) . . . . ?
Rh51 P51 N52 C61 -170.97(15) . . . . ?
Rh51 P51 C70 C71 4.5(2) . . . . ?
Rh51 P51 C70 C75 176.85(14) . . . . ?
Rh51 P51 C76 C77 134.95(17) . . . . ?
Rh51 P51 C76 C81 -39.49(18) . . . . ?
Rh51 N51 C51 N52 -2.9(3) . . . . ?
Rh51 N51 C52 C53 -91.6(2) . . . . ?
Rh51 N51 C52 C57 85.8(2) . . . . ?
Rh51 C82 C83 C84 98.5(2) . . . . ?
Rh51 C82 C90 C89 13.1(3) . . . . ?
Rh51 C83 C84 C85 41.5(2) . . . . ?
Rh51 C86 C87 C89 100.7(2) . . . . ?
Rh51 C87 C89 C90 41.4(3) . . . . ?
P51 N52 C51 N51 2.9(3) . . . . ?
P51 N52 C61 C62 88.7(2) . . . . ?
P51 N52 C61 C66 -91.6(2) . . . . ?
P51 C70 C71 C72 173.62(18) . . . . ?
P51 C70 C75 C74 -172.69(16) . . . . ?
P51 C76 C77 C78 -177.64(17) . . . . ?
P51 C76 C81 C80 178.28(17) . . . . ?
N51 C52 C53 C54 174.07(18) . . . . ?
N51 C52 C53 C58 -7.2(3) . . . . ?
N51 C52 C57 C56 -175.29(18) . . . . ?
N51 C52 C57 C60 5.4(3) . . . . ?
N52 P51 C70 C71 -108.65(17) . . . . ?
N52 P51 C70 C75 63.72(19) . . . . ?
N52 P51 C76 C77 -114.18(18) . . . . ?
N52 P51 C76 C81 71.38(17) . . . . ?
N52 C61 C62 C63 -176.99(18) . . . . ?
N52 C61 C62 C67 3.6(3) . . . . ?
N52 C61 C66 C65 176.96(18) . . . . ?
N52 C61 C66 C69 -4.6(3) . . . . ?
C51 N51 C52 C53 90.2(2) . . . . ?
C51 N51 C52 C57 -92.4(2) . . . . ?
C51 N52 C61 C62 -80.4(2) . . . . ?
C51 N52 C61 C66 99.2(2) . . . . ?
C52 N51 C51 N52 175.41(18) . . . . ?
C52 C53 C54 C55 1.6(3) . . . . ?
C53 C52 C57 C56 2.1(3) . . . . ?
C53 C52 C57 C60 -177.3(2) . . . . ?
C53 C54 C55 C56 1.2(3) . . . . ?
C53 C54 C55 C59 -178.2(2) . . . . ?
C54 C55 C56 C57 -2.5(3) . . . . ?
C55 C56 C57 C52 0.9(3) . . . . ?
C55 C56 C57 C60 -179.8(2) . . . . ?
C57 C52 C53 C54 -3.3(3) . . . . ?
C57 C52 C53 C58 175.5(2) . . . . ?
C58 C53 C54 C55 -177.2(2) . . . . ?
C59 C55 C56 C57 176.9(2) . . . . ?
C61 N52 C51 N51 173.17(18) . . . . ?
C61 C62 C63 C64 -0.7(3) . . . . ?
C62 C61 C66 C65 -3.4(3) . . . . ?
C62 C61 C66 C69 175.0(2) . . . . ?
C62 C63 C64 C65 -1.9(3) . . . . ?
C62 C63 C64 C68 179.2(2) . . . . ?
C63 C64 C65 C66 1.9(3) . . . . ?
C64 C65 C66 C61 0.7(3) . . . . ?
C64 C65 C66 C69 -177.8(2) . . . . ?
C66 C61 C62 C63 3.4(3) . . . . ?
C66 C61 C62 C67 -176.08(19) . . . . ?
C67 C62 C63 C64 178.83(19) . . . . ?
C68 C64 C65 C66 -179.2(2) . . . . ?
C70 P51 N52 C51 124.98(15) . . . . ?
C70 P51 N52 C61 -44.53(18) . . . . ?
C70 P51 C76 C77 -3.6(2) . . . . ?
C70 P51 C76 C81 -178.02(16) . . . . ?
C70 C71 C72 C73 -0.5(3) . . . . ?
C71 C70 C75 C74 -0.5(3) . . . . ?
C71 C72 C73 C74 -0.4(3) . . . . ?
C72 C73 C74 C75 0.8(3) . . . . ?
C73 C74 C75 C70 -0.4(3) . . . . ?
C75 C70 C71 C72 0.9(3) . . . . ?
C76 P51 N52 C51 -120.24(15) . . . . ?
C76 P51 N52 C61 70.25(18) . . . . ?
C76 P51 C70 C71 139.23(17) . . . . ?
C76 P51 C70 C75 -48.4(2) . . . . ?
C76 C77 C78 C79 0.4(3) . . . . ?
C77 C76 C81 C80 3.5(3) . . . . ?
C77 C78 C79 C80 2.5(3) . . . . ?
C78 C79 C80 C81 -2.5(3) . . . . ?
C79 C80 C81 C76 -0.5(3) . . . . ?
C81 C76 C77 C78 -3.4(3) . . . . ?
C82 C83 C84 C85 -40.3(3) . . . . ?
C83 C82 C90 C89 93.8(3) . . . . ?
C83 C84 C85 C86 -36.9(3) . . . . ?
C84 C85 C86 Rh51 12.1(3) . . . . ?
C84 C85 C86 C87 92.9(3) . . . . ?
C85 C86 C87 Rh51 -103.8(2) . . . . ?
C85 C86 C87 C89 -3.2(4) . . . . ?
C86 C87 C89 C90 -39.9(3) . . . . ?
C87 C89 C90 C82 -36.3(3) . . . . ?
C90 C82 C83 Rh51 -102.3(2) . . . . ?
C90 C82 C83 C84 -3.8(3) . . . . ?

_iucr_refine_instructions_details 
;
    ga_vv4.res created by SHELXL-2014/7

TITL ga_vv4 - #2307 - in P-1 - superflip - smart
CELL 0.71073 12.4351 15.7353 19.5532 89.2341 89.2609 89.3704
ZERR 4 0.0053 0.0073 0.0082 0.011 0.0144 0.0094
LATT 1
SFAC C H B Cl F N P Rh
UNIT 160 188 4 8 16 8 4 4
SADI B1 F11 B1 F12 B1 F13 B1 F14
SADI F11 F12 F11 F13 F11 F14 F12 F13 F12 F14 F13 F14
SADI B2 F21 B2 F22 B2 F23 B2 F24 B2 F32 B2 F33 B2 F34
SADI F21 F22 F21 F23 F21 F24 F22 F23 F22 F24 F23 F24 F21 F32 F21 F33 F21 F34 =
 F32 F33 F32 F34 F33 F34
RIGU B2 F21 F22 F23 F24 F32 F33 F34

L.S. 10
PLAN  25
SIZE 0.13 0.16 0.2
TEMP -173
BOND $H
CONF
HTAB
MORE -1
fmap 2
acta
OMIT 0 1 0
OMIT -1 0 1
OMIT 0 1 1
OMIT 0 0 1
REM <olex2.extras>
REM <HklSrc "%./ga_vv4.hkl">
REM </olex2.extras>

WGHT    0.041000    3.855200
FVAR       0.07425   0.80763
RH1   8    0.237478    0.273194    0.250730    11.00000    0.00939    0.01617 =
         0.00804   -0.00077   -0.00045    0.00082
P1    7    0.284455    0.266466    0.360566    11.00000    0.01079    0.01308 =
         0.00870   -0.00029   -0.00049   -0.00087
N1    6    0.401623    0.248638    0.236503    11.00000    0.01059    0.01386 =
         0.01251   -0.00016    0.00155   -0.00177
N2    6    0.423745    0.250065    0.354310    11.00000    0.01030    0.01543 =
         0.01007    0.00023   -0.00199   -0.00072
C1    1    0.462856    0.242658    0.289372    11.00000    0.01148    0.01112 =
         0.01384    0.00034    0.00015   -0.00102
AFIX  43
H1    2    0.537712    0.232751    0.282600    11.00000   -1.20000
AFIX   0
C2    1    0.452302    0.242256    0.169982    11.00000    0.00937    0.01703 =
         0.00927    0.00105    0.00067   -0.00091
C3    1    0.458273    0.163047    0.138396    11.00000    0.00806    0.01763 =
         0.01382   -0.00015    0.00023   -0.00114
C4    1    0.495329    0.160662    0.070461    11.00000    0.01152    0.02329 =
         0.01336   -0.00151   -0.00037    0.00248
AFIX  43
H4    2    0.498346    0.107665    0.047769    11.00000   -1.20000
AFIX   0
C5    1    0.527785    0.233452    0.035293    11.00000    0.01280    0.02988 =
         0.01102    0.00320    0.00175    0.00160
C6    1    0.524402    0.310142    0.069686    11.00000    0.01469    0.02444 =
         0.01758    0.00703    0.00012   -0.00308
AFIX  43
H6    2    0.548148    0.360039    0.046431    11.00000   -1.20000
AFIX   0
C7    1    0.487598    0.316576    0.136797    11.00000    0.01144    0.01743 =
         0.01558    0.00271   -0.00117   -0.00237
C8    1    0.426320    0.082954    0.175787    11.00000    0.01728    0.01470 =
         0.01857    0.00044    0.00120   -0.00139
AFIX 137
H8A   2    0.482956    0.066255    0.207825    11.00000   -1.50000
H8B   2    0.416234    0.037472    0.142798    11.00000   -1.50000
H8C   2    0.358939    0.092919    0.201115    11.00000   -1.50000
AFIX   0
C9    1    0.566533    0.228691   -0.038232    11.00000    0.02559    0.04494 =
         0.01459    0.00428    0.00590    0.00246
AFIX 137
H9A   2    0.645341    0.227434   -0.039634    11.00000   -1.50000
H9B   2    0.540237    0.278575   -0.063766    11.00000   -1.50000
H9C   2    0.539121    0.176982   -0.058925    11.00000   -1.50000
AFIX   0
C10   1    0.484238    0.400513    0.172912    11.00000    0.02416    0.01735 =
         0.02345    0.00087   -0.00048   -0.00393
AFIX 137
H10A  2    0.411204    0.411478    0.190307    11.00000   -1.50000
H10B  2    0.504909    0.445968    0.140774    11.00000   -1.50000
H10C  2    0.534413    0.398716    0.211157    11.00000   -1.50000
AFIX   0
C11   1    0.494102    0.227929    0.410682    11.00000    0.01063    0.01696 =
         0.01082    0.00224   -0.00136   -0.00132
C12   1    0.516729    0.141574    0.424193    11.00000    0.01170    0.01635 =
         0.01361   -0.00082    0.00131   -0.00048
C13   1    0.583878    0.121007    0.478677    11.00000    0.01325    0.01687 =
         0.01447    0.00245    0.00027    0.00272
AFIX  43
H13   2    0.599276    0.062884    0.488509    11.00000   -1.20000
AFIX   0
C14   1    0.629023    0.183077    0.519089    11.00000    0.00966    0.02253 =
         0.01245    0.00136   -0.00020    0.00162
C15   1    0.606393    0.267427    0.503258    11.00000    0.01242    0.02159 =
         0.01459   -0.00136   -0.00283   -0.00265
AFIX  43
H15   2    0.637099    0.310299    0.530376    11.00000   -1.20000
AFIX   0
C16   1    0.540230    0.292113    0.449024    11.00000    0.01134    0.01536 =
         0.01558    0.00028   -0.00149   -0.00200
C17   1    0.472385    0.070552    0.381795    11.00000    0.01916    0.01677 =
         0.01941   -0.00223   -0.00240    0.00103
AFIX 137
H17A  2    0.394661    0.066435    0.389865    11.00000   -1.50000
H17B  2    0.507306    0.016718    0.394860    11.00000   -1.50000
H17C  2    0.486474    0.082514    0.333207    11.00000   -1.50000
AFIX   0
C18   1    0.703258    0.160446    0.577216    11.00000    0.01786    0.02957 =
         0.01575    0.00078   -0.00442    0.00403
AFIX 137
H18A  2    0.676284    0.109999    0.601537    11.00000   -1.50000
H18B  2    0.706121    0.208102    0.608877    11.00000   -1.50000
H18C  2    0.775551    0.148547    0.558963    11.00000   -1.50000
AFIX   0
C19   1    0.524720    0.385334    0.434163    11.00000    0.02235    0.01568 =
         0.02555    0.00201   -0.00880   -0.00434
AFIX 137
H19A  2    0.509461    0.393873    0.385493    11.00000   -1.50000
H19B  2    0.590279    0.415758    0.445649    11.00000   -1.50000
H19C  2    0.464302    0.407179    0.461654    11.00000   -1.50000
AFIX   0
C20   1    0.239082    0.177744    0.412584    11.00000    0.01240    0.01309 =
         0.01228   -0.00119    0.00149    0.00015
C21   1    0.181056    0.115179    0.379284    11.00000    0.01450    0.01759 =
         0.01827   -0.00218   -0.00222   -0.00244
AFIX  43
H21   2    0.162673    0.122762    0.332575    11.00000   -1.20000
AFIX   0
C22   1    0.150398    0.042088    0.414513    11.00000    0.02034    0.01698 =
         0.02861   -0.00126   -0.00117   -0.00551
AFIX  43
H22   2    0.110404   -0.000115    0.392018    11.00000   -1.20000
AFIX   0
C23   1    0.177993    0.030544    0.482408    11.00000    0.02328    0.01468 =
         0.02585    0.00320    0.00604   -0.00234
AFIX  43
H23   2    0.155666   -0.019122    0.506567    11.00000   -1.20000
AFIX   0
C24   1    0.238094    0.091117    0.515393    11.00000    0.02552    0.01495 =
         0.01317    0.00180    0.00497    0.00150
AFIX  43
H24   2    0.257922    0.082389    0.561738    11.00000   -1.20000
AFIX   0
C25   1    0.269200    0.164516    0.480527    11.00000    0.01754    0.01137 =
         0.01233   -0.00171    0.00167    0.00028
AFIX  43
H25   2    0.310969    0.205732    0.502893    11.00000   -1.20000
AFIX   0
C26   1    0.266074    0.363597    0.407958    11.00000    0.01269    0.01350 =
         0.01131   -0.00104   -0.00198   -0.00159
C27   1    0.224033    0.369329    0.474120    11.00000    0.01674    0.01524 =
         0.01389   -0.00019    0.00057   -0.00092
AFIX  43
H27   2    0.202768    0.319413    0.498340    11.00000   -1.20000
AFIX   0
C28   1    0.213257    0.448537    0.504686    11.00000    0.01822    0.01750 =
         0.01666   -0.00239   -0.00011   -0.00003
AFIX  43
H28   2    0.185550    0.452247    0.550065    11.00000   -1.20000
AFIX   0
C29   1    0.242524    0.521844    0.469578    11.00000    0.01550    0.01343 =
         0.02215   -0.00141   -0.00511    0.00260
AFIX  43
H29   2    0.235940    0.575463    0.491086    11.00000   -1.20000
AFIX   0
C30   1    0.281453    0.516895    0.402992    11.00000    0.02215    0.01518 =
         0.02106    0.00597   -0.00441   -0.00118
AFIX  43
H30   2    0.300644    0.567221    0.378608    11.00000   -1.20000
AFIX   0
C31   1    0.292380    0.438534    0.371986    11.00000    0.01953    0.01702 =
         0.01314    0.00349   -0.00129   -0.00040
AFIX  43
H31   2    0.317852    0.435484    0.326060    11.00000   -1.20000
AFIX   0
C32   1    0.202365    0.309652    0.140797    11.00000    0.01397    0.02468 =
         0.00877    0.00128   -0.00026   -0.00008
H32   2    0.270564    0.328786    0.127929    11.00000   -1.20000
C33   1    0.190621    0.223791    0.149235    11.00000    0.01253    0.02475 =
         0.00964   -0.00371   -0.00262    0.00243
H33   2    0.251522    0.188902    0.138752    11.00000   -1.20000
C34   1    0.086726    0.177309    0.159976    11.00000    0.01647    0.02311 =
         0.02046   -0.00509   -0.00287   -0.00148
AFIX  23
H34A  2    0.102782    0.119440    0.177820    11.00000   -1.20000
H34B  2    0.051212    0.171410    0.115291    11.00000   -1.20000
AFIX   0
C35   1    0.008249    0.222064    0.209939    11.00000    0.01396    0.03097 =
         0.01784   -0.00185   -0.00098   -0.00253
AFIX  23
H35A  2   -0.034863    0.264693    0.184229    11.00000   -1.20000
H35B  2   -0.041878    0.179531    0.229580    11.00000   -1.20000
AFIX   0
C36   1    0.065071    0.266121    0.268016    11.00000    0.01097    0.03242 =
         0.01373   -0.00024    0.00159    0.00234
H36   2    0.053958    0.240262    0.310308    11.00000   -1.20000
C37   1    0.095870    0.350655    0.266269    11.00000    0.01280    0.02845 =
         0.01544   -0.00636   -0.00195    0.00681
H37   2    0.102931    0.379154    0.310063    11.00000   -1.20000
C38   1    0.083453    0.411826    0.206972    11.00000    0.02107    0.02275 =
         0.02425   -0.00472   -0.00276    0.00856
AFIX  23
H38A  2    0.130667    0.461092    0.214103    11.00000   -1.20000
H38B  2    0.008275    0.433165    0.206367    11.00000   -1.20000
AFIX   0
C39   1    0.110870    0.373045    0.137073    11.00000    0.02229    0.02357 =
         0.01704    0.00207   -0.00366    0.00434
AFIX  23
H39A  2    0.046445    0.344589    0.119454    11.00000   -1.20000
H39B  2    0.130333    0.419157    0.104423    11.00000   -1.20000
AFIX   0

RH51  8    0.722447    0.724545    0.247698    11.00000    0.01012    0.01496 =
         0.00821   -0.00064    0.00059   -0.00217
P51   7    0.773874    0.735328    0.138000    11.00000    0.01073    0.01125 =
         0.00856    0.00010    0.00038   -0.00063
N51   6    0.888077    0.733098    0.262129    11.00000    0.01253    0.01181 =
         0.01126   -0.00002    0.00040   -0.00103
N52   6    0.913492    0.742739    0.144503    11.00000    0.00940    0.01508 =
         0.01047    0.00120    0.00134   -0.00068
C51   1    0.950823    0.742184    0.209319    11.00000    0.01245    0.00921 =
         0.01328    0.00014   -0.00084    0.00051
AFIX  43
H51   2    1.025749    0.748701    0.216217    11.00000   -1.20000
AFIX   0
C52   1    0.939620    0.727168    0.327834    11.00000    0.01131    0.01680 =
         0.00923   -0.00175   -0.00068   -0.00068
C53   1    0.957430    0.801424    0.364396    11.00000    0.01188    0.01863 =
         0.01676   -0.00531    0.00083   -0.00226
C54   1    0.998071    0.792484    0.430417    11.00000    0.01313    0.03264 =
         0.01894   -0.01155   -0.00038   -0.00230
AFIX  43
H54   2    1.008994    0.842038    0.456558    11.00000   -1.20000
AFIX   0
C55   1    1.023035    0.713651    0.459122    11.00000    0.01296    0.04390 =
         0.01320   -0.00447   -0.00256    0.00287
C56   1    1.008441    0.641952    0.419708    11.00000    0.01392    0.03030 =
         0.01580    0.00373    0.00059    0.00368
AFIX  43
H56   2    1.027895    0.587826    0.438081    11.00000   -1.20000
AFIX   0
C57   1    0.966199    0.646904    0.354123    11.00000    0.01212    0.01840 =
         0.01530    0.00040    0.00097    0.00123
C58   1    0.935777    0.887573    0.333247    11.00000    0.02407    0.01665 =
         0.02676   -0.00492    0.00120   -0.00376
AFIX 137
H58A  2    0.993106    0.901461    0.300235    11.00000   -1.50000
H58B  2    0.933544    0.930232    0.369313    11.00000   -1.50000
H58C  2    0.866551    0.887245    0.309865    11.00000   -1.50000
AFIX   0
C59   1    1.063901    0.705742    0.531453    11.00000    0.02784    0.06450 =
         0.01542   -0.00646   -0.00690    0.01024
AFIX 137
H59A  2    1.138064    0.726002    0.532952    11.00000   -1.50000
H59B  2    1.061803    0.646068    0.546364    11.00000   -1.50000
H59C  2    1.018322    0.740029    0.561921    11.00000   -1.50000
AFIX   0
C60   1    0.950783    0.568507    0.312627    11.00000    0.02406    0.01543 =
         0.02162   -0.00079    0.00030    0.00212
AFIX 137
H60A  2    0.875594    0.565458    0.298536    11.00000   -1.50000
H60B  2    0.969056    0.518121    0.340283    11.00000   -1.50000
H60C  2    0.997633    0.570756    0.271970    11.00000   -1.50000
AFIX   0
C61   1    0.987610    0.762824    0.088438    11.00000    0.01004    0.01674 =
         0.01081    0.00200    0.00059   -0.00012
C62   1    1.011403    0.847919    0.073841    11.00000    0.01122    0.01451 =
         0.01509   -0.00010   -0.00072    0.00000
C63   1    1.078555    0.865493    0.017849    11.00000    0.01337    0.01794 =
         0.01721    0.00486   -0.00017   -0.00390
AFIX  43
H63   2    1.094786    0.923017    0.007041    11.00000   -1.20000
AFIX   0
C64   1    1.122558    0.801670   -0.022698    11.00000    0.01028    0.02581 =
         0.01304    0.00269   -0.00025   -0.00225
C65   1    1.100439    0.718136   -0.004804    11.00000    0.01281    0.02056 =
         0.01417   -0.00199    0.00112    0.00144
AFIX  43
H65   2    1.131772    0.673918   -0.031285    11.00000   -1.20000
AFIX   0
C66   1    1.033996    0.696404    0.050546    11.00000    0.01239    0.01631 =
         0.01578    0.00151    0.00129    0.00153
C67   1    0.968719    0.921010    0.116040    11.00000    0.01795    0.01370 =
         0.02211   -0.00176    0.00061   -0.00134
AFIX 137
H67A  2    0.911086    0.950465    0.091179    11.00000   -1.50000
H67B  2    1.026990    0.960799    0.124525    11.00000   -1.50000
H67C  2    0.940415    0.899143    0.159769    11.00000   -1.50000
AFIX   0
C68   1    1.193717    0.822431   -0.083494    11.00000    0.01545    0.03455 =
         0.01684    0.00360    0.00329   -0.00618
AFIX 137
H68A  2    1.161112    0.868920   -0.110173    11.00000   -1.50000
H68B  2    1.201776    0.772130   -0.112207    11.00000   -1.50000
H68C  2    1.264532    0.839741   -0.067632    11.00000   -1.50000
AFIX   0
C69   1    1.017684    0.603761    0.067832    11.00000    0.02408    0.01541 =
         0.02853    0.00022    0.00984    0.00326
AFIX 137
H69A  2    1.006678    0.596887    0.117307    11.00000   -1.50000
H69B  2    1.081326    0.570977    0.053476    11.00000   -1.50000
H69C  2    0.954441    0.583187    0.043952    11.00000   -1.50000
AFIX   0
C70   1    0.738076    0.827197    0.086558    11.00000    0.01112    0.01260 =
         0.01314    0.00046   -0.00108    0.00051
C71   1    0.683688    0.893650    0.119617    11.00000    0.01610    0.01789 =
         0.01633   -0.00267    0.00260    0.00067
AFIX  43
H71   2    0.660861    0.886701    0.165888    11.00000   -1.20000
AFIX   0
C72   1    0.662931    0.969668    0.085132    11.00000    0.02022    0.01669 =
         0.02644   -0.00090    0.00354    0.00581
AFIX  43
H72   2    0.625507    1.014349    0.107764    11.00000   -1.20000
AFIX   0
C73   1    0.696615    0.980502    0.017894    11.00000    0.01818    0.01489 =
         0.02310    0.00269   -0.00329    0.00182
AFIX  43
H73   2    0.681906    1.032472   -0.005625    11.00000   -1.20000
AFIX   0
C74   1    0.752042    0.915361   -0.015366    11.00000    0.01865    0.01483 =
         0.01452    0.00210   -0.00205   -0.00164
AFIX  43
H74   2    0.775905    0.923174   -0.061348    11.00000   -1.20000
AFIX   0
C75   1    0.772389    0.839118    0.018632    11.00000    0.01386    0.01191 =
         0.01251   -0.00014   -0.00020   -0.00130
AFIX  43
H75   2    0.809840    0.794676   -0.004282    11.00000   -1.20000
AFIX   0
C76   1    0.750561    0.639982    0.089889    11.00000    0.01212    0.01170 =
         0.01196   -0.00011    0.00144   -0.00133
C77   1    0.705935    0.637708    0.025054    11.00000    0.01815    0.01387 =
         0.01300    0.00121   -0.00143   -0.00154
AFIX  43
H77   2    0.687469    0.689117    0.001808    11.00000   -1.20000
AFIX   0
C78   1    0.688442    0.559789   -0.005635    11.00000    0.02268    0.01806 =
         0.01345   -0.00026   -0.00154   -0.00596
AFIX  43
H78   2    0.658421    0.558233   -0.050026    11.00000   -1.20000
AFIX   0
C79   1    0.714518    0.484521    0.028125    11.00000    0.02076    0.01346 =
         0.02024   -0.00265    0.00435   -0.00438
AFIX  43
H79   2    0.705080    0.431691    0.006148    11.00000   -1.20000
AFIX   0
C80   1    0.754395    0.486301    0.093997    11.00000    0.02203    0.01294 =
         0.01843    0.00259    0.00114   -0.00093
AFIX  43
H80   2    0.769622    0.434643    0.117829    11.00000   -1.20000
AFIX   0
C81   1    0.771924    0.563096    0.124871    11.00000    0.01949    0.01547 =
         0.01391    0.00301   -0.00143   -0.00094
AFIX  43
H81   2    0.798653    0.564080    0.170146    11.00000   -1.20000
AFIX   0
C82   1    0.680480    0.677362    0.354737    11.00000    0.01806    0.02363 =
         0.00967    0.00290    0.00193   -0.00049
H82   2    0.739412    0.648772    0.366089    11.00000   -1.20000
C83   1    0.681184    0.764159    0.353680    11.00000    0.01472    0.02206 =
         0.00995   -0.00261    0.00240   -0.00225
H83   2    0.746617    0.794515    0.365373    11.00000   -1.20000
C84   1    0.584752    0.822465    0.347824    11.00000    0.01921    0.02434 =
         0.02015   -0.00477    0.00524    0.00218
AFIX  23
H84A  2    0.609322    0.879647    0.333343    11.00000   -1.20000
H84B  2    0.550162    0.827735    0.393479    11.00000   -1.20000
AFIX   0
C85   1    0.500776    0.791912    0.296887    11.00000    0.01615    0.03215 =
         0.02145   -0.00027    0.00426    0.00361
AFIX  23
H85A  2    0.452914    0.750539    0.320238    11.00000   -1.20000
H85B  2    0.456045    0.840993    0.281930    11.00000   -1.20000
AFIX   0
C86   1    0.551756    0.750531    0.234348    11.00000    0.01087    0.03370 =
         0.01569    0.00226   -0.00026   -0.00282
H86   2    0.543995    0.780895    0.193205    11.00000   -1.20000
C87   1    0.571985    0.663704    0.227856    11.00000    0.01473    0.03415 =
         0.01534   -0.00352    0.00029   -0.01052
H87   2    0.576027    0.642372    0.182692    11.00000   -1.20000
C89   1    0.552731    0.595891    0.281676    11.00000    0.02543    0.02723 =
         0.02557   -0.00421    0.00592   -0.01409
AFIX  23
H89A  2    0.595312    0.544649    0.269454    11.00000   -1.20000
H89B  2    0.475817    0.580335    0.281301    11.00000   -1.20000
AFIX   0
C90   1    0.581986    0.621933    0.354344    11.00000    0.02325    0.02428 =
         0.02027    0.00265    0.00729   -0.00750
AFIX  23
H90A  2    0.520559    0.653165    0.375184    11.00000   -1.20000
H90B  2    0.595521    0.570242    0.382485    11.00000   -1.20000
AFIX   0

F11   5    0.158979    0.856498    0.213429    11.00000    0.02971    0.02304 =
         0.05565    0.01204    0.00181   -0.00902
F12   5    0.208631    0.977652    0.157778    11.00000    0.03706    0.05958 =
         0.09814    0.05607   -0.03390   -0.02450
F13   5    0.261101    0.954315    0.265963    11.00000    0.18001    0.09156 =
         0.04026   -0.01695    0.01667   -0.08037
F14   5    0.332529    0.879729    0.182536    11.00000    0.03291    0.03556 =
         0.13737    0.01100    0.00942   -0.00203
B1    3    0.237958    0.918477    0.205515    11.00000    0.02866    0.01951 =
         0.02674    0.00346   -0.00042   -0.00595
F21   5    0.670176    0.336840    0.299028    11.00000    0.02264    0.02964 =
         0.06437    0.00231   -0.00431   -0.00866
PART 1
F22   5    0.747538    0.444361    0.358160    21.00000    0.04423    0.06091 =
         0.06094   -0.03007    0.02242   -0.02416
F23   5    0.772103    0.435220    0.244883    21.00000    0.13275    0.06658 =
         0.03564    0.03120   -0.03386   -0.06389
F24   5    0.849563    0.341042    0.316116    21.00000    0.02274    0.05346 =
         0.08402   -0.00093   -0.01129    0.00619
PART 0
PART 2
F33   5    0.823747    0.362131    0.243156   -21.00000    0.02862    0.08995 =
         0.09528    0.00189    0.02204    0.00765
F34   5    0.811648    0.377761    0.355011   -21.00000    0.05876    0.09721 =
         0.06544    0.03365   -0.02983   -0.01349
F32   5    0.725346    0.468020    0.283469   -21.00000    0.03676    0.03749 =
         0.10657    0.00597   -0.02883    0.00034
PART 0
B2    3    0.759996    0.389129    0.302109    11.00000    0.01989    0.02431 =
         0.03777    0.00888   -0.00241   -0.00384

CL11  4    0.314649    0.592325    0.145024    11.00000    0.06324    0.02560 =
         0.03837   -0.00871    0.00166    0.00269
CL12  4    0.217133    0.665597    0.266695    11.00000    0.02970    0.04060 =
         0.02647    0.01241    0.00333    0.00545
C91   1    0.273517    0.687181    0.185301    11.00000    0.02435    0.02046 =
         0.02419    0.00202    0.00496   -0.00017
AFIX  23
H91A  2    0.336203    0.724808    0.190009    11.00000   -1.20000
H91B  2    0.219751    0.717194    0.156624    11.00000   -1.20000
AFIX   0

SAME 0.02 0.04 Cl11 > C91
CL21  4    0.715884    0.093474    0.262656    11.00000    0.03938    0.16317 =
         0.06681   -0.02548   -0.00037   -0.01968
CL22  4    0.883037    0.107201    0.363684    11.00000    0.04829    0.03523 =
         0.04974    0.01632    0.00110    0.01124
C92   1    0.771036    0.156540    0.326064    11.00000    0.02807    0.04702 =
         0.04988    0.00920    0.01242    0.01284
AFIX  23
H92A  2    0.715752    0.167865    0.361771    11.00000   -1.20000
H92B  2    0.792737    0.211763    0.305665    11.00000   -1.20000
AFIX   0
HKLF 4

REM  ga_vv4 - #2307 - in P-1 - superflip - smart
REM R1 =  0.0399 for   19118 Fo > 4sig(Fo)  and  0.0617 for all   25065 data
REM    983 parameters refined using    168 restraints

END

WGHT      0.0412      3.8280

REM Instructions for potential hydrogen bonds
HTAB C1 F21
EQIV $1 x+1, y, z
HTAB C51 F11_$1
HTAB C51 Cl12_$1
HTAB C81 F23
HTAB C91 F14
HTAB C91 F11
HTAB C92 F21
HTAB C92 F24

REM Highest difference peak  1.590,  deepest hole -1.039,  1-sigma level  0.104
Q1    1   0.7434  0.0647  0.2507  11.00000  0.05    1.59
Q2    1   0.1905  0.9877  0.2401  11.00000  0.05    1.40
Q3    1   0.3194  0.8992  0.2298  11.00000  0.05    1.22
Q4    1   0.7169  0.1317  0.2522  11.00000  0.05    1.14
Q5    1   0.7031  0.0773  0.2933  11.00000  0.05    1.11
Q6    1   0.8317  0.0794  0.3683  11.00000  0.05    0.91
Q7    1   0.2453  0.9324  0.1386  11.00000  0.05    0.91
Q8    1   0.6837  0.3164  0.2599  11.00000  0.05    0.87
Q9    1   0.2804  0.2644  0.2780  11.00000  0.05    0.85
Q10   1   0.2003  0.2799  0.2211  11.00000  0.05    0.83
Q11   1   0.7605  0.7162  0.2781  11.00000  0.05    0.81
Q12   1   0.2581  0.6074  0.1391  11.00000  0.05    0.79
Q13   1   0.6974  0.7708  0.2633  11.00000  0.05    0.78
Q14   1   0.2061  0.1759  0.2430  11.00000  0.05    0.78
Q15   1   0.8434  0.3505  0.2789  11.00000  0.05    0.78
Q16   1   0.7556  0.8210  0.2525  11.00000  0.05    0.75
Q17   1   0.7280  0.4490  0.3206  11.00000  0.05    0.75
Q18   1   0.7446  0.7651  0.2341  11.00000  0.05    0.73
Q19   1   0.7600  0.6876  0.2333  11.00000  0.05    0.72
Q20   1   0.6853  0.7322  0.2182  11.00000  0.05    0.72
Q21   1   0.2075  0.2959  0.2772  11.00000  0.05    0.69
Q22   1   0.3417  0.2722  0.2499  11.00000  0.05    0.66
Q23   1   0.2124  0.2297  0.2595  11.00000  0.05    0.66
Q24   1   0.2181  0.3238  0.2578  11.00000  0.05    0.63
Q25   1   0.8221  0.3997  0.2327  11.00000  0.05    0.61
;
_shelx_res_checksum              83809
_olex2_submission_special_instructions 'No special instructions were received'

_diffrn_ambient_environment      'perfluoro polyether oil / N~2~'
_diffrn_radiation_monochromator  graphite
_diffrn_measurement_device       'three-circle diffractometer'
_diffrn_measurement_specimen_support 'polyimid foil'
_diffrn_detector                 'CCD plate'
_diffrn_detector_type            CCD-PXL-KAF2


#==end==


data_ga_vv12
_audit_creation_date             2016-01-25
_audit_update_record             '25.01.2016 17:38:51 CET UTC+01:00  encif 1.38'

_audit_block_code                ga_vv12
_audit_block_refno               2347
_audit_block_usercomment         VV107


_audit_creation_method           
;
Olex2 1.2
(compiled 2015.09.30 svn.r3233 for OlexSys, GUI svn.r5103)
;
_publ_section_references         
;
Dolomanov, O.V., Bourhis, L.J., Gildea, R.J, Howard, J.A.K. & Puschmann, H.
 (2009), J. Appl. Cryst. 42, 339-341.

Sheldrick, G.M. (2015). Acta Cryst. C71, 3-8.
;
_chemical_name_systematic        ?
_chemical_name_common            ?
_chemical_formula_moiety         'C45 H57 N2 P Rh, 0.5(C7 H8), B F4, 0.5(C H2 Cl2)'
_chemical_formula_sum            'C49 H62 B Cl F4 N2 P Rh'
_chemical_formula_weight         935.14
_chemical_melting_point          ?
_exptl_crystal_description       block
_exptl_crystal_colour            yellow
_diffrn_ambient_temperature      100(1)
loop_
_atom_type_symbol
_atom_type_description
_atom_type_scat_dispersion_real
_atom_type_scat_dispersion_imag
_atom_type_scat_source
C C 0.0033 0.0016 'International Tables Vol C Tables 4.2.6.8 and 6.1.1.4'
H H 0.0000 0.0000 'International Tables Vol C Tables 4.2.6.8 and 6.1.1.4'
B B 0.0013 0.0007 'International Tables Vol C Tables 4.2.6.8 and 6.1.1.4'
Cl Cl 0.1484 0.1585 'International Tables Vol C Tables 4.2.6.8 and 6.1.1.4'
F F 0.0171 0.0103 'International Tables Vol C Tables 4.2.6.8 and 6.1.1.4'
N N 0.0061 0.0033 'International Tables Vol C Tables 4.2.6.8 and 6.1.1.4'
P P 0.1023 0.0942 'International Tables Vol C Tables 4.2.6.8 and 6.1.1.4'
Rh Rh -1.1178 0.9187 'International Tables Vol C Tables 4.2.6.8 and 6.1.1.4'

_shelx_space_group_comment       
;
The symmetry employed for this shelxl refinement is uniquely defined
by the following loop, which should always be used as a source of
symmetry information in preference to the above space-group names.
They are only intended as comments.
;
_space_group_crystal_system      triclinic
_space_group_IT_number           2
_space_group_name_H-M_alt        'P -1'
_symmetry_cell_setting           triclinic
_symmetry_space_group_name_h-m   'P -1'
_symmetry_int_tables_number      2

_chemical_absolute_configuration .

_space_group_name_Hall           '-P 1'
loop_
_symmetry_equiv_pos_as_xyz
'x, y, z'
'-x, -y, -z'

_cell_length_a                   10.903(4)
_cell_length_b                   17.768(7)
_cell_length_c                   24.913(9)
_cell_angle_alpha                107.751(13)
_cell_angle_beta                 96.045(9)
_cell_angle_gamma                96.260(13)
_cell_volume                     4520(3)
_cell_formula_units_Z            4
_cell_measurement_reflns_used    7874
_cell_measurement_temperature    100(2)
_cell_measurement_theta_max      32.22
_cell_measurement_theta_min      2.31
_shelx_estimated_absorpt_T_max   0.925
_shelx_estimated_absorpt_T_min   0.893
_exptl_absorpt_coefficient_mu    0.525
_exptl_absorpt_correction_T_max  0.7464
_exptl_absorpt_correction_T_min  0.6974

_exptl_absorpt_correction_type   multi-scan
_exptl_absorpt_process_details   
;
multi-scan from symmetry-related measurements (Blessing 1995)
SADABS (see _computing_data_reduction)
;
_exptl_absorpt_special_details   ?
_exptl_crystal_density_diffrn    1.374
_exptl_crystal_density_meas      ?
_exptl_crystal_density_method    ?
_exptl_crystal_F_000             1952
_exptl_crystal_size_max          0.220
_exptl_crystal_size_mid          0.200
_exptl_crystal_size_min          0.150
_exptl_transmission_factor_max   ?
_exptl_transmission_factor_min   ?
_diffrn_reflns_av_R_equivalents  0.0376
_diffrn_reflns_av_unetI/netI     0.0368
_diffrn_reflns_Laue_measured_fraction_full 1.000
_diffrn_reflns_Laue_measured_fraction_max 0.930
_diffrn_reflns_limit_h_max       15
_diffrn_reflns_limit_h_min       -15
_diffrn_reflns_limit_k_max       26
_diffrn_reflns_limit_k_min       -26
_diffrn_reflns_limit_l_max       37
_diffrn_reflns_limit_l_min       -37
_diffrn_reflns_number            117410
_diffrn_reflns_point_group_measured_fraction_full 1.000
_diffrn_reflns_point_group_measured_fraction_max 0.930
_diffrn_reflns_theta_full        25.242
_diffrn_reflns_theta_max         32.485
_diffrn_reflns_theta_min         0.868
_diffrn_detector_area_resol_mean 8.19
_diffrn_measured_fraction_theta_full 1.000
_diffrn_measured_fraction_theta_max 0.930
_diffrn_measurement_device_type  'Bruker AXS Smart 1000'
_diffrn_measurement_method       '\f- and \w-scans'
_diffrn_radiation_probe          x-ray
_diffrn_radiation_type           MoK\a
_diffrn_radiation_wavelength     0.71073
_diffrn_source                   'sealed X-Ray tube (Mo)'
_diffrn_source_type              'fine focus tube'
_diffrn_standards_number         0
_reflns_Friedel_coverage         0.000
_reflns_Friedel_fraction_full    .
_reflns_Friedel_fraction_max     .
_reflns_number_gt                22684
_reflns_number_total             30412
_reflns_special_details          
;
 Reflections were merged by SHELXL according to the crystal
 class for the calculation of statistics and refinement.
 
 _reflns_Friedel_fraction is defined as the number of unique
 Friedel pairs measured divided by the number that would be
 possible theoretically, ignoring centric projections and
 systematic absences.
;
_reflns_threshold_expression     'I > 2\s(I)'

_computing_cell_refinement       
;
SAINT (see _computing_data_reduction). Includes estimated systematic errors
 of the unit cell constants from Monte Carlo simulations.
;
_computing_data_collection       'SMART-5.631 (Bruker AXS, 2003)'
_computing_data_reduction        
'SAINT V8.34A (Bruker AXS, 1997-2013),SADABS-2014_4 (Sheldrick and Bruker AXS, 1997-2014)'
_computing_molecular_graphics    'Olex2 (Dolomanov et al., 2009)'
_computing_publication_material  'encif (Wadepohl, 2009-15); encifer 1.5 (CCDC, 2014)'
_computing_structure_refinement  'ShelXL (Sheldrick, 2015)'
_shelxl_version_number           2014/7
_computing_structure_solution    'SUPERFLIP (Palatinus, 2007-2009)'
_refine_diff_density_max         2.207
_refine_diff_density_min         -1.111
_refine_diff_density_rms         0.106
_refine_ls_extinction_coef       .
_refine_ls_extinction_method     none
_refine_ls_goodness_of_fit_ref   1.029
_refine_ls_hydrogen_treatment    mixed
_refine_ls_matrix_type           full
_refine_ls_number_parameters     1096
_refine_ls_number_reflns         30412
_refine_ls_number_restraints     100
_refine_ls_R_factor_all          0.0634
_refine_ls_R_factor_gt           0.0427
_refine_ls_restrained_S_all      1.032
_refine_ls_shift/su_max          0.001
_refine_ls_shift/su_mean         0.000
_refine_ls_structure_factor_coef Fsqd
_refine_ls_weighting_details     'w=1/[\s^2^(Fo^2^)+(0.0465P)^2^+6.7591P] where P=(Fo^2^+2Fc^2^)/3'
_refine_ls_weighting_scheme      calc
_refine_ls_wR_factor_gt          0.1030
_refine_ls_wR_factor_ref         0.1155
_refine_special_details          ?
_olex2_refinement_description    
;
1. Fixed Uiso
 At 1.2 times of:
  All C(H) groups, All C(H,H) groups
 At 1.5 times of:
  All C(H,H,H) groups
2. Restrained distances
 C99A-Cl1 \\sim C99A-Cl2 \\sim C99B-Cl1 \\sim C99B-Cl2
 with sigma of 0.02
 B1-F1 \\sim B1-F2 \\sim B1-F3 \\sim B1-F4 \\sim B51-F51 \\sim B51-F52 \\sim
B51-F53 \\sim B51-F54
 with sigma of 0.02
 F1-F2 \\sim F1-F3 \\sim F1-F4 \\sim F2-F3 \\sim F2-F4 \\sim F3-F4 \\sim
F51-F52 \\sim F51-F53 \\sim F51-F54 ~
 F52-F53 \\sim F52-F54 \\sim F53-F54
 with sigma of 0.02
3. Others
 Sof(C99B)=Sof(H99C)=Sof(H99D)=1-FVAR(1)
 Sof(C99A)=Sof(H99A)=Sof(H99B)=FVAR(1)
4.a Ternary CH refined with riding coordinates:
 C8(H8), C11(H11), C20(H20), C23(H23), C38(H38), C39(H39), C42(H42), C43(H43),
 C58(H58), C61(H61), C70(H70), C73(H73), C88(H88), C89(H89), C92(H92), C93(H93)
4.b Secondary CH2 refined with riding coordinates:
 C40(H40A,H40B), C41(H41A,H41B), C44(H44A,H44B), C45(H45A,H45B), C90(H90A,
 H90B), C91(H91A,H91B), C94(H94A,H94B), C95(H95A,H95B), C99A(H99A,H99B),
 C99B(H99C,H99D)
4.c Aromatic/amide H refined with riding coordinates:
 C4(H4), C5(H5), C6(H6), C16(H16), C17(H17), C18(H18), C27(H27), C28(H28),
 C29(H29), C30(H30), C31(H31), C33(H33), C34(H34), C35(H35), C36(H36), C37(H37),
  C54(H54), C55(H55), C56(H56), C66(H66), C67(H67), C68(H68), C77(H77),
 C78(H78), C79(H79), C80(H80), C81(H81), C83(H83), C84(H84), C85(H85), C86(H86),
  C87(H87), C102(H102), C103(H103), C104(H104), C105(H105), C106(H106)
4.d Idealised Me refined as rotating group:
 C9(H9A,H9B,H9C), C10(H10A,H10B,H10C), C12(H12A,H12B,H12C), C13(H13A,H13B,
 H13C), C21(H21A,H21B,H21C), C22(H22A,H22B,H22C), C24(H24A,H24B,H24C), C25(H25A,
 H25B,H25C), C59(H59A,H59B,H59C), C60(H60A,H60B,H60C), C62(H62A,H62B,H62C),
 C63(H63A,H63B,H63C), C71(H71A,H71B,H71C), C72(H72A,H72B,H72C), C74(H74A,H74B,
 H74C), C75(H75A,H75B,H75C), C107(H10D,H10E,H10F)
;
_atom_sites_solution_hydrogens   mixed
_atom_sites_solution_primary     iterative
_atom_sites_solution_secondary   difmap
loop_
_atom_site_label
_atom_site_type_symbol
_atom_site_fract_x
_atom_site_fract_y
_atom_site_fract_z
_atom_site_U_iso_or_equiv
_atom_site_adp_type
_atom_site_occupancy
_atom_site_site_symmetry_order
_atom_site_calc_flag
_atom_site_refinement_flags_posn
_atom_site_refinement_flags_adp
_atom_site_refinement_flags_occupancy
_atom_site_disorder_assembly
_atom_site_disorder_group
Rh1 Rh 0.96585(2) 0.34027(2) 0.10407(2) 0.00843(4) Uani 1 1 d . . . . .
P1 P 0.93880(4) 0.30912(3) 0.00868(2) 0.00801(8) Uani 1 1 d . . . . .
N1 N 0.91906(15) 0.21595(9) 0.08266(7) 0.0103(3) Uani 1 1 d . . . . .
N2 N 0.89867(15) 0.20478(9) -0.01332(7) 0.0096(3) Uani 1 1 d . . . . .
C1 C 0.89827(17) 0.17270(11) 0.02955(8) 0.0102(3) Uani 1 1 d . . . . .
H1 H 0.884(2) 0.1159(15) 0.0179(11) 0.012 Uiso 1 1 d R . . . .
C2 C 0.91709(18) 0.17515(11) 0.12443(8) 0.0113(3) Uani 1 1 d . . . . .
C3 C 0.80739(19) 0.16641(12) 0.14804(9) 0.0148(4) Uani 1 1 d . . . . .
C4 C 0.8124(2) 0.13468(13) 0.19301(9) 0.0197(4) Uani 1 1 d . . . . .
H4 H 0.7393 0.1272 0.2095 0.024 Uiso 1 1 calc R . . . .
C5 C 0.9218(2) 0.11401(13) 0.21386(9) 0.0216(4) Uani 1 1 d . . . . .
H5 H 0.9244 0.0953 0.2458 0.026 Uiso 1 1 calc R . . . .
C6 C 1.0275(2) 0.12046(12) 0.18841(9) 0.0173(4) Uani 1 1 d . . . . .
H6 H 1.1014 0.1045 0.2024 0.021 Uiso 1 1 calc R . . . .
C7 C 1.02756(19) 0.14988(12) 0.14256(8) 0.0142(4) Uani 1 1 d . . . . .
C8 C 0.6870(2) 0.18841(14) 0.12468(9) 0.0189(4) Uani 1 1 d . . . . .
H8 H 0.7096 0.2346 0.1108 0.023 Uiso 1 1 calc R . . . .
C9 C 0.6174(2) 0.11915(17) 0.07374(11) 0.0297(5) Uani 1 1 d . . . . .
H9A H 0.6709 0.1056 0.0440 0.045 Uiso 1 1 calc GR . . . .
H9B H 0.5411 0.1350 0.0587 0.045 Uiso 1 1 calc GR . . . .
H9C H 0.5955 0.0725 0.0859 0.045 Uiso 1 1 calc GR . . . .
C10 C 0.5996(2) 0.21414(16) 0.16921(11) 0.0280(5) Uani 1 1 d . . . . .
H10A H 0.5658 0.1678 0.1794 0.042 Uiso 1 1 calc GR . . . .
H10B H 0.5310 0.2360 0.1534 0.042 Uiso 1 1 calc GR . . . .
H10C H 0.6463 0.2551 0.2033 0.042 Uiso 1 1 calc GR . . . .
C11 C 1.1408(2) 0.15111(13) 0.11103(9) 0.0176(4) Uani 1 1 d . . . . .
H11 H 1.1075 0.1353 0.0696 0.021 Uiso 1 1 calc R . . . .
C12 C 1.2186(2) 0.23357(14) 0.12674(11) 0.0247(5) Uani 1 1 d . . . . .
H12A H 1.1658 0.2714 0.1191 0.037 Uiso 1 1 calc GR . . . .
H12B H 1.2870 0.2306 0.1040 0.037 Uiso 1 1 calc GR . . . .
H12C H 1.2530 0.2516 0.1673 0.037 Uiso 1 1 calc GR . . . .
C13 C 1.2244(2) 0.09019(15) 0.11778(11) 0.0261(5) Uani 1 1 d . . . . .
H13A H 1.2641 0.1056 0.1575 0.039 Uiso 1 1 calc GR . . . .
H13B H 1.2888 0.0886 0.0930 0.039 Uiso 1 1 calc GR . . . .
H13C H 1.1741 0.0373 0.1072 0.039 Uiso 1 1 calc GR . . . .
C14 C 0.89077(18) 0.15383(11) -0.07177(8) 0.0113(3) Uani 1 1 d . . . . .
C15 C 0.77685(19) 0.13664(12) -0.10815(8) 0.0134(3) Uani 1 1 d . . . . .
C16 C 0.7764(2) 0.09634(13) -0.16583(9) 0.0178(4) Uani 1 1 d . . . . .
H16 H 0.7010 0.0858 -0.1916 0.021 Uiso 1 1 calc R . . . .
C17 C 0.8832(2) 0.07150(13) -0.18633(9) 0.0198(4) Uani 1 1 d . . . . .
H17 H 0.8816 0.0454 -0.2259 0.024 Uiso 1 1 calc R . . . .
C18 C 0.9925(2) 0.08474(12) -0.14899(9) 0.0170(4) Uani 1 1 d . . . . .
H18 H 1.0645 0.0653 -0.1631 0.020 Uiso 1 1 calc R . . . .
C19 C 0.99956(19) 0.12597(11) -0.09107(8) 0.0130(3) Uani 1 1 d . . . . .
C20 C 0.65340(18) 0.15249(12) -0.08722(9) 0.0147(4) Uani 1 1 d . . . . .
H20 H 0.6716 0.1875 -0.0465 0.018 Uiso 1 1 calc R . . . .
C21 C 0.5770(2) 0.07349(14) -0.08946(11) 0.0224(4) Uani 1 1 d . . . . .
H21A H 0.5558 0.0387 -0.1291 0.034 Uiso 1 1 calc GR . . . .
H21B H 0.5002 0.0843 -0.0732 0.034 Uiso 1 1 calc GR . . . .
H21C H 0.6262 0.0470 -0.0675 0.034 Uiso 1 1 calc GR . . . .
C22 C 0.5771(2) 0.19493(14) -0.12089(10) 0.0217(4) Uani 1 1 d . . . . .
H22A H 0.6266 0.2452 -0.1193 0.033 Uiso 1 1 calc GR . . . .
H22B H 0.5009 0.2061 -0.1043 0.033 Uiso 1 1 calc GR . . . .
H22C H 0.5550 0.1606 -0.1606 0.033 Uiso 1 1 calc GR . . . .
C23 C 1.11952(19) 0.13346(12) -0.05163(9) 0.0148(4) Uani 1 1 d . . . . .
H23 H 1.1144 0.1729 -0.0138 0.018 Uiso 1 1 calc R . . . .
C24 C 1.1300(2) 0.05216(13) -0.04328(10) 0.0214(4) Uani 1 1 d . . . . .
H24A H 1.0561 0.0349 -0.0283 0.032 Uiso 1 1 calc GR . . . .
H24B H 1.2048 0.0570 -0.0162 0.032 Uiso 1 1 calc GR . . . .
H24C H 1.1357 0.0127 -0.0799 0.032 Uiso 1 1 calc GR . . . .
C25 C 1.2366(2) 0.16183(14) -0.07323(11) 0.0220(4) Uani 1 1 d . . . . .
H25A H 1.2490 0.1207 -0.1079 0.033 Uiso 1 1 calc GR . . . .
H25B H 1.3092 0.1715 -0.0439 0.033 Uiso 1 1 calc GR . . . .
H25C H 1.2267 0.2114 -0.0816 0.033 Uiso 1 1 calc GR . . . .
C26 C 0.80384(17) 0.34623(11) -0.01723(8) 0.0104(3) Uani 1 1 d . . . . .
C27 C 0.80330(18) 0.38712(11) -0.05705(8) 0.0123(3) Uani 1 1 d . . . . .
H27 H 0.8749 0.3932 -0.0749 0.015 Uiso 1 1 calc R . . . .
C28 C 0.69727(19) 0.41901(12) -0.07053(9) 0.0151(4) Uani 1 1 d . . . . .
H28 H 0.6967 0.4465 -0.0978 0.018 Uiso 1 1 calc R . . . .
C29 C 0.59271(19) 0.41085(13) -0.04440(9) 0.0166(4) Uani 1 1 d . . . . .
H29 H 0.5202 0.4316 -0.0544 0.020 Uiso 1 1 calc R . . . .
C30 C 0.59411(19) 0.37218(13) -0.00344(9) 0.0171(4) Uani 1 1 d . . . . .
H30 H 0.5231 0.3674 0.0150 0.021 Uiso 1 1 calc R . . . .
C31 C 0.69915(18) 0.34067(12) 0.01031(8) 0.0141(4) Uani 1 1 d . . . . .
H31 H 0.7003 0.3150 0.0387 0.017 Uiso 1 1 calc R . . . .
C32 C 1.05876(17) 0.32639(11) -0.03245(8) 0.0098(3) Uani 1 1 d . . . . .
C33 C 1.03839(18) 0.30650(12) -0.09207(8) 0.0119(3) Uani 1 1 d . . . . .
H33 H 0.9602 0.2785 -0.1130 0.014 Uiso 1 1 calc R . . . .
C34 C 1.13288(19) 0.32784(13) -0.12030(9) 0.0156(4) Uani 1 1 d . . . . .
H34 H 1.1198 0.3134 -0.1607 0.019 Uiso 1 1 calc R . . . .
C35 C 1.24689(19) 0.37035(13) -0.08954(9) 0.0176(4) Uani 1 1 d . . . . .
H35 H 1.3099 0.3871 -0.1088 0.021 Uiso 1 1 calc R . . . .
C36 C 1.26813(18) 0.38807(12) -0.03105(9) 0.0158(4) Uani 1 1 d . . . . .
H36 H 1.3465 0.4160 -0.0103 0.019 Uiso 1 1 calc R . . . .
C37 C 1.17540(17) 0.36521(12) -0.00226(8) 0.0127(3) Uani 1 1 d . . . . .
H37 H 1.1915 0.3760 0.0378 0.015 Uiso 1 1 calc R . . . .
C38 C 0.9045(2) 0.37366(13) 0.19119(9) 0.0207(4) Uani 1 1 d . . . . .
H38 H 0.8420 0.3318 0.1963 0.025 Uiso 1 1 calc R . . . .
C39 C 1.0242(2) 0.35893(13) 0.19726(8) 0.0208(4) Uani 1 1 d . . . . .
H39 H 1.0334 0.3086 0.2063 0.025 Uiso 1 1 calc R . . . .
C40 C 1.1406(3) 0.42061(14) 0.21592(10) 0.0274(5) Uani 1 1 d . . . . .
H40A H 1.2134 0.3938 0.2049 0.033 Uiso 1 1 calc R . . . .
H40B H 1.1534 0.4438 0.2580 0.033 Uiso 1 1 calc R . . . .
C41 C 1.1352(2) 0.48833(13) 0.19001(10) 0.0221(4) Uani 1 1 d . . . . .
H41A H 1.0929 0.5299 0.2141 0.026 Uiso 1 1 calc R . . . .
H41B H 1.2213 0.5130 0.1903 0.026 Uiso 1 1 calc R . . . .
C42 C 1.06701(19) 0.46067(11) 0.12950(9) 0.0151(4) Uani 1 1 d . . . . .
H42 H 1.1201 0.4701 0.1011 0.018 Uiso 1 1 calc R . . . .
C43 C 0.94147(19) 0.46295(11) 0.11465(8) 0.0141(4) Uani 1 1 d . . . . .
H43 H 0.9217 0.4742 0.0780 0.017 Uiso 1 1 calc R . . . .
C44 C 0.8495(2) 0.48653(13) 0.15534(10) 0.0203(4) Uani 1 1 d . . . . .
H44A H 0.7641 0.4658 0.1344 0.024 Uiso 1 1 calc R . . . .
H44B H 0.8577 0.5456 0.1695 0.024 Uiso 1 1 calc R . . . .
C45 C 0.8657(2) 0.45601(14) 0.20643(10) 0.0243(5) Uani 1 1 d . . . . .
H45A H 0.9295 0.4939 0.2365 0.029 Uiso 1 1 calc R . . . .
H45B H 0.7860 0.4543 0.2221 0.029 Uiso 1 1 calc R . . . .
Rh51 Rh 0.54402(2) 0.16096(2) 0.39400(2) 0.00889(4) Uani 1 1 d . . . . .
P51 P 0.56044(4) 0.19397(3) 0.48921(2) 0.00775(8) Uani 1 1 d . . . . .
N51 N 0.58438(15) 0.28496(9) 0.41384(7) 0.0100(3) Uani 1 1 d . . . . .
N52 N 0.59444(15) 0.29848(9) 0.51022(7) 0.0097(3) Uani 1 1 d . . . . .
C51 C 0.59822(17) 0.32945(11) 0.46681(8) 0.0100(3) Uani 1 1 d . . . . .
H51 H 0.613(2) 0.3856(15) 0.4772(11) 0.012 Uiso 1 1 d R . . . .
C52 C 0.59643(18) 0.32611(11) 0.37231(8) 0.0104(3) Uani 1 1 d . . . . .
C53 C 0.48863(19) 0.34173(12) 0.34416(9) 0.0144(4) Uani 1 1 d . . . . .
C54 C 0.5025(2) 0.37996(12) 0.30358(9) 0.0167(4) Uani 1 1 d . . . . .
H54 H 0.4307 0.3911 0.2840 0.020 Uiso 1 1 calc R . . . .
C55 C 0.6190(2) 0.40191(13) 0.29129(9) 0.0191(4) Uani 1 1 d . . . . .
H55 H 0.6268 0.4289 0.2640 0.023 Uiso 1 1 calc R . . . .
C56 C 0.7245(2) 0.38470(13) 0.31869(9) 0.0195(4) Uani 1 1 d . . . . .
H56 H 0.8042 0.4001 0.3099 0.023 Uiso 1 1 calc R . . . .
C57 C 0.71554(18) 0.34508(12) 0.35908(8) 0.0132(3) Uani 1 1 d . . . . .
C58 C 0.3588(2) 0.31707(14) 0.35541(10) 0.0211(4) Uani 1 1 d . . . . .
H58 H 0.3642 0.2779 0.3768 0.025 Uiso 1 1 calc R . . . .
C59 C 0.3114(2) 0.38997(18) 0.39255(12) 0.0359(7) Uani 1 1 d . . . . .
H59A H 0.3725 0.4164 0.4268 0.054 Uiso 1 1 calc GR . . . .
H59B H 0.2319 0.3732 0.4036 0.054 Uiso 1 1 calc GR . . . .
H59C H 0.2992 0.4273 0.3711 0.054 Uiso 1 1 calc GR . . . .
C60 C 0.2645(2) 0.27750(16) 0.30059(11) 0.0260(5) Uani 1 1 d . . . . .
H60A H 0.2471 0.3176 0.2823 0.039 Uiso 1 1 calc GR . . . .
H60B H 0.1869 0.2549 0.3102 0.039 Uiso 1 1 calc GR . . . .
H60C H 0.2995 0.2348 0.2744 0.039 Uiso 1 1 calc GR . . . .
C61 C 0.83129(19) 0.32403(13) 0.38739(9) 0.0173(4) Uani 1 1 d . . . . .
H61 H 0.8045 0.2766 0.3993 0.021 Uiso 1 1 calc R . . . .
C62 C 0.8918(2) 0.39198(15) 0.44098(11) 0.0254(5) Uani 1 1 d . . . . .
H62A H 0.9175 0.4398 0.4308 0.038 Uiso 1 1 calc GR . . . .
H62B H 0.9650 0.3761 0.4586 0.038 Uiso 1 1 calc GR . . . .
H62C H 0.8317 0.4036 0.4679 0.038 Uiso 1 1 calc GR . . . .
C63 C 0.9284(2) 0.30128(16) 0.34747(11) 0.0263(5) Uani 1 1 d . . . . .
H63A H 0.8880 0.2611 0.3116 0.039 Uiso 1 1 calc GR . . . .
H63B H 0.9936 0.2793 0.3655 0.039 Uiso 1 1 calc GR . . . .
H63C H 0.9658 0.3489 0.3397 0.039 Uiso 1 1 calc GR . . . .
C64 C 0.59690(18) 0.34941(11) 0.56849(8) 0.0105(3) Uani 1 1 d . . . . .
C65 C 0.70811(19) 0.36760(11) 0.60668(8) 0.0128(3) Uani 1 1 d . . . . .
C66 C 0.7026(2) 0.40483(13) 0.66428(9) 0.0186(4) Uani 1 1 d . . . . .
H66 H 0.7764 0.4164 0.6911 0.022 Uiso 1 1 calc R . . . .
C67 C 0.5927(2) 0.42529(13) 0.68327(9) 0.0221(4) Uani 1 1 d . . . . .
H67 H 0.5903 0.4486 0.7228 0.026 Uiso 1 1 calc R . . . .
C68 C 0.4861(2) 0.41170(13) 0.64426(9) 0.0183(4) Uani 1 1 d . . . . .
H68 H 0.4116 0.4284 0.6573 0.022 Uiso 1 1 calc R . . . .
C69 C 0.48532(19) 0.37396(11) 0.58616(8) 0.0132(3) Uani 1 1 d . . . . .
C70 C 0.83499(18) 0.35565(12) 0.58828(9) 0.0148(4) Uani 1 1 d . . . . .
H70 H 0.8219 0.3232 0.5470 0.018 Uiso 1 1 calc R . . . .
C71 C 0.9097(2) 0.43738(13) 0.59530(10) 0.0221(4) Uani 1 1 d . . . . .
H71A H 0.8612 0.4655 0.5744 0.033 Uiso 1 1 calc GR . . . .
H71B H 0.9885 0.4297 0.5802 0.033 Uiso 1 1 calc GR . . . .
H71C H 0.9271 0.4691 0.6358 0.033 Uiso 1 1 calc GR . . . .
C72 C 0.9096(2) 0.31207(14) 0.62147(10) 0.0209(4) Uani 1 1 d . . . . .
H72A H 0.9301 0.3453 0.6616 0.031 Uiso 1 1 calc GR . . . .
H72B H 0.9867 0.3017 0.6055 0.031 Uiso 1 1 calc GR . . . .
H72C H 0.8599 0.2613 0.6187 0.031 Uiso 1 1 calc GR . . . .
C73 C 0.36772(19) 0.36744(12) 0.54534(9) 0.0148(4) Uani 1 1 d . . . . .
H73 H 0.3774 0.3322 0.5067 0.018 Uiso 1 1 calc R . . . .
C74 C 0.3549(2) 0.45138(14) 0.54219(10) 0.0227(4) Uani 1 1 d . . . . .
H74A H 0.3489 0.4872 0.5802 0.034 Uiso 1 1 calc GR . . . .
H74B H 0.2795 0.4485 0.5160 0.034 Uiso 1 1 calc GR . . . .
H74C H 0.4281 0.4719 0.5283 0.034 Uiso 1 1 calc GR . . . .
C75 C 0.2487(2) 0.33353(14) 0.56261(11) 0.0224(4) Uani 1 1 d . . . . .
H75A H 0.2592 0.2823 0.5683 0.034 Uiso 1 1 calc GR . . . .
H75B H 0.1784 0.3255 0.5325 0.034 Uiso 1 1 calc GR . . . .
H75C H 0.2321 0.3711 0.5981 0.034 Uiso 1 1 calc GR . . . .
C76 C 0.69596(17) 0.15954(11) 0.51731(8) 0.0105(3) Uani 1 1 d . . . . .
C77 C 0.69388(18) 0.11665(11) 0.55595(8) 0.0125(3) Uani 1 1 d . . . . .
H77 H 0.6208 0.1094 0.5726 0.015 Uiso 1 1 calc R . . . .
C78 C 0.79899(19) 0.08461(12) 0.57005(9) 0.0161(4) Uani 1 1 d . . . . .
H78 H 0.7978 0.0561 0.5967 0.019 Uiso 1 1 calc R . . . .
C79 C 0.90535(19) 0.09427(13) 0.54535(10) 0.0179(4) Uani 1 1 d . . . . .
H79 H 0.9769 0.0725 0.5553 0.021 Uiso 1 1 calc R . . . .
C80 C 0.90769(19) 0.13567(13) 0.50609(9) 0.0178(4) Uani 1 1 d . . . . .
H80 H 0.9804 0.1420 0.4891 0.021 Uiso 1 1 calc R . . . .
C81 C 0.80325(18) 0.16766(12) 0.49199(8) 0.0139(4) Uani 1 1 d . . . . .
H81 H 0.8045 0.1954 0.4649 0.017 Uiso 1 1 calc R . . . .
C82 C 0.43917(17) 0.17462(11) 0.52897(8) 0.0098(3) Uani 1 1 d . . . . .
C83 C 0.45753(17) 0.19572(11) 0.58858(8) 0.0112(3) Uani 1 1 d . . . . .
H83 H 0.5348 0.2249 0.6098 0.013 Uiso 1 1 calc R . . . .
C84 C 0.36309(18) 0.17405(12) 0.61653(9) 0.0145(4) Uani 1 1 d . . . . .
H84 H 0.3752 0.1890 0.6569 0.017 Uiso 1 1 calc R . . . .
C85 C 0.25038(19) 0.13026(13) 0.58524(9) 0.0164(4) Uani 1 1 d . . . . .
H85 H 0.1867 0.1139 0.6043 0.020 Uiso 1 1 calc R . . . .
C86 C 0.23080(18) 0.11050(12) 0.52650(9) 0.0144(4) Uani 1 1 d . . . . .
H86 H 0.1536 0.0809 0.5054 0.017 Uiso 1 1 calc R . . . .
C87 C 0.32409(17) 0.13384(11) 0.49818(8) 0.0115(3) Uani 1 1 d . . . . .
H87 H 0.3094 0.1220 0.4580 0.014 Uiso 1 1 calc R . . . .
C88 C 0.4991(2) 0.14135(12) 0.30054(8) 0.0164(4) Uani 1 1 d . . . . .
H88 H 0.4910 0.1914 0.2908 0.020 Uiso 1 1 calc R . . . .
C89 C 0.6192(2) 0.12844(12) 0.31038(8) 0.0166(4) Uani 1 1 d . . . . .
H89 H 0.6826 0.1712 0.3070 0.020 Uiso 1 1 calc R . . . .
C90 C 0.6619(2) 0.04724(13) 0.29703(9) 0.0210(4) Uani 1 1 d . . . . .
H90A H 0.7448 0.0507 0.2844 0.025 Uiso 1 1 calc R . . . .
H90B H 0.6028 0.0084 0.2653 0.025 Uiso 1 1 calc R . . . .
C91 C 0.6704(2) 0.01676(13) 0.34847(9) 0.0188(4) Uani 1 1 d . . . . .
H91A H 0.6637 -0.0422 0.3345 0.023 Uiso 1 1 calc R . . . .
H91B H 0.7535 0.0382 0.3717 0.023 Uiso 1 1 calc R . . . .
C92 C 0.5722(2) 0.03931(11) 0.38593(8) 0.0143(4) Uani 1 1 d . . . . .
H92 H 0.5876 0.0290 0.4232 0.017 Uiso 1 1 calc R . . . .
C93 C 0.4472(2) 0.03972(12) 0.36774(9) 0.0158(4) Uani 1 1 d . . . . .
H93 H 0.3900 0.0297 0.3945 0.019 Uiso 1 1 calc R . . . .
C94 C 0.3873(2) 0.01124(13) 0.30609(9) 0.0205(4) Uani 1 1 d . . . . .
H94A H 0.3010 -0.0151 0.3033 0.025 Uiso 1 1 calc R . . . .
H94B H 0.4340 -0.0292 0.2837 0.025 Uiso 1 1 calc R . . . .
C95 C 0.3839(2) 0.07891(13) 0.27973(10) 0.0237(5) Uani 1 1 d . . . . .
H95A H 0.3753 0.0557 0.2378 0.028 Uiso 1 1 calc R . . . .
H95B H 0.3096 0.1050 0.2890 0.028 Uiso 1 1 calc R . . . .
C101 C 0.8272(3) 0.8123(2) 0.26909(13) 0.0431(7) Uani 1 1 d . . . . .
C102 C 0.8578(3) 0.7528(2) 0.29004(12) 0.0406(7) Uani 1 1 d . . . . .
H102 H 0.9328 0.7633 0.3160 0.049 Uiso 1 1 calc R . . . .
C103 C 0.7846(3) 0.6765(2) 0.27532(12) 0.0411(7) Uani 1 1 d . . . . .
H103 H 0.8095 0.6358 0.2896 0.049 Uiso 1 1 calc R . . . .
C104 C 0.6720(4) 0.6649(3) 0.23805(16) 0.0586(11) Uani 1 1 d . . . . .
H104 H 0.6186 0.6151 0.2275 0.070 Uiso 1 1 calc R . . . .
C105 C 0.6370(4) 0.7246(3) 0.21628(14) 0.0562(11) Uani 1 1 d . . . . .
H105 H 0.5608 0.7153 0.1913 0.067 Uiso 1 1 calc R . . . .
C106 C 0.7157(3) 0.7985(3) 0.23160(13) 0.0567(11) Uani 1 1 d . . . . .
H106 H 0.6932 0.8390 0.2165 0.068 Uiso 1 1 calc R . . . .
C107 C 0.9101(4) 0.8899(3) 0.28497(18) 0.0669(12) Uani 1 1 d . . . . .
H10D H 0.8971 0.9238 0.3225 0.100 Uiso 1 1 calc GR . . . .
H10E H 0.8908 0.9166 0.2566 0.100 Uiso 1 1 calc GR . . . .
H10F H 0.9973 0.8808 0.2863 0.100 Uiso 1 1 calc GR . . . .
F1 F 0.53310(19) 0.49711(12) 0.12253(10) 0.0574(6) Uani 1 1 d D . . . .
F2 F 0.5511(2) 0.37546(12) 0.12998(9) 0.0515(5) Uani 1 1 d D . . . .
F3 F 0.3637(2) 0.41080(15) 0.10913(11) 0.0717(7) Uani 1 1 d D . . . .
F4 F 0.4679(3) 0.46149(16) 0.19645(8) 0.0733(8) Uani 1 1 d D . . . .
B1 B 0.4781(3) 0.43587(18) 0.14012(12) 0.0253(5) Uani 1 1 d D . . . .
Cl1 Cl 0.36650(8) 0.80326(5) 0.28026(4) 0.0476(2) Uani 1 1 d D . . . .
Cl2 Cl 0.13171(8) 0.70284(6) 0.22566(4) 0.0546(2) Uani 1 1 d D . . . .
C99A C 0.2909(4) 0.7124(2) 0.23284(17) 0.0375(10) Uani 0.760(6) 1 d D . P A 1
H99A H 0.3169 0.7060 0.1950 0.045 Uiso 0.760(6) 1 calc R . P A 1
H99B H 0.3181 0.6687 0.2459 0.045 Uiso 0.760(6) 1 calc R . P A 1
C99B C 0.2110(9) 0.7916(6) 0.2698(5) 0.036(3) Uani 0.240(6) 1 d D . P A 2
H99C H 0.1858 0.8341 0.2548 0.044 Uiso 0.240(6) 1 calc R . P A 2
H99D H 0.1825 0.8012 0.3074 0.044 Uiso 0.240(6) 1 calc R . P A 2
F51 F 0.1559(2) 0.17268(14) 0.39079(10) 0.0713(7) Uani 1 1 d D . . . .
F52 F 0.0792(2) 0.05325(11) 0.39848(8) 0.0509(5) Uani 1 1 d D . . . .
F53 F -0.04794(16) 0.12480(12) 0.36406(9) 0.0474(5) Uani 1 1 d D . . . .
F54 F 0.0910(2) 0.06592(15) 0.31159(8) 0.0664(7) Uani 1 1 d D . . . .
B51 B 0.0693(3) 0.10374(19) 0.36638(12) 0.0295(6) Uani 1 1 d D . . . .

loop_
_atom_site_aniso_label
_atom_site_aniso_U_11
_atom_site_aniso_U_22
_atom_site_aniso_U_33
_atom_site_aniso_U_23
_atom_site_aniso_U_13
_atom_site_aniso_U_12
Rh1 0.01077(7) 0.00839(7) 0.00591(6) 0.00241(5) 0.00112(5) 0.00020(5)
P1 0.00811(19) 0.0092(2) 0.00656(19) 0.00258(16) 0.00156(15) 0.00000(15)
N1 0.0134(7) 0.0107(7) 0.0077(7) 0.0045(6) 0.0017(6) 0.0010(6)
N2 0.0129(7) 0.0093(7) 0.0062(7) 0.0023(5) 0.0016(5) 0.0002(5)
C1 0.0102(8) 0.0102(8) 0.0107(8) 0.0041(6) 0.0024(6) 0.0011(6)
C2 0.0181(9) 0.0097(8) 0.0065(7) 0.0040(6) 0.0010(7) 0.0010(7)
C3 0.0194(9) 0.0146(9) 0.0124(9) 0.0065(7) 0.0043(7) 0.0028(7)
C4 0.0265(11) 0.0218(10) 0.0164(10) 0.0116(8) 0.0098(8) 0.0054(8)
C5 0.0355(12) 0.0209(10) 0.0141(9) 0.0117(8) 0.0059(9) 0.0078(9)
C6 0.0259(10) 0.0138(9) 0.0127(9) 0.0065(7) -0.0021(8) 0.0034(8)
C7 0.0192(9) 0.0117(8) 0.0125(8) 0.0059(7) 0.0003(7) 0.0015(7)
C8 0.0176(9) 0.0250(11) 0.0196(10) 0.0130(9) 0.0076(8) 0.0041(8)
C9 0.0206(11) 0.0408(15) 0.0256(12) 0.0099(11) 0.0025(9) -0.0013(10)
C10 0.0256(12) 0.0370(14) 0.0300(13) 0.0167(11) 0.0156(10) 0.0126(10)
C11 0.0179(9) 0.0199(10) 0.0167(9) 0.0085(8) 0.0014(8) 0.0036(8)
C12 0.0220(11) 0.0239(11) 0.0298(12) 0.0119(10) 0.0031(9) 0.0011(9)
C13 0.0253(11) 0.0266(12) 0.0306(13) 0.0118(10) 0.0081(10) 0.0103(9)
C14 0.0160(8) 0.0102(8) 0.0070(8) 0.0020(6) 0.0029(6) 0.0004(6)
C15 0.0157(9) 0.0131(8) 0.0097(8) 0.0031(7) 0.0010(7) -0.0024(7)
C16 0.0227(10) 0.0173(9) 0.0096(8) 0.0019(7) -0.0014(7) -0.0032(8)
C17 0.0283(11) 0.0180(10) 0.0098(9) 0.0007(7) 0.0035(8) -0.0004(8)
C18 0.0226(10) 0.0144(9) 0.0140(9) 0.0026(7) 0.0084(8) 0.0030(7)
C19 0.0177(9) 0.0105(8) 0.0105(8) 0.0029(7) 0.0039(7) 0.0004(7)
C20 0.0129(8) 0.0153(9) 0.0138(9) 0.0040(7) -0.0009(7) -0.0017(7)
C21 0.0174(10) 0.0209(10) 0.0291(12) 0.0096(9) 0.0038(9) -0.0025(8)
C22 0.0206(10) 0.0209(10) 0.0220(11) 0.0073(9) -0.0036(8) 0.0020(8)
C23 0.0152(9) 0.0136(9) 0.0156(9) 0.0035(7) 0.0042(7) 0.0035(7)
C24 0.0278(11) 0.0185(10) 0.0198(10) 0.0075(8) 0.0033(9) 0.0077(8)
C25 0.0149(9) 0.0241(11) 0.0300(12) 0.0105(9) 0.0080(9) 0.0057(8)
C26 0.0100(8) 0.0113(8) 0.0094(8) 0.0033(6) 0.0008(6) 0.0008(6)
C27 0.0111(8) 0.0126(8) 0.0136(8) 0.0056(7) 0.0011(7) 0.0006(6)
C28 0.0143(9) 0.0159(9) 0.0172(9) 0.0090(8) 0.0014(7) 0.0020(7)
C29 0.0125(9) 0.0188(9) 0.0195(10) 0.0074(8) 0.0012(7) 0.0037(7)
C30 0.0117(8) 0.0248(10) 0.0175(10) 0.0094(8) 0.0042(7) 0.0042(7)
C31 0.0120(8) 0.0205(9) 0.0122(9) 0.0086(7) 0.0026(7) 0.0025(7)
C32 0.0099(8) 0.0105(8) 0.0094(8) 0.0034(6) 0.0026(6) 0.0013(6)
C33 0.0123(8) 0.0150(8) 0.0092(8) 0.0046(7) 0.0024(6) 0.0022(7)
C34 0.0170(9) 0.0209(10) 0.0125(9) 0.0084(8) 0.0062(7) 0.0055(7)
C35 0.0139(9) 0.0230(10) 0.0186(10) 0.0090(8) 0.0078(8) 0.0025(7)
C36 0.0096(8) 0.0176(9) 0.0194(10) 0.0046(8) 0.0044(7) -0.0001(7)
C37 0.0100(8) 0.0146(9) 0.0128(8) 0.0034(7) 0.0024(7) 0.0013(6)
C38 0.0389(13) 0.0146(9) 0.0118(9) 0.0060(7) 0.0129(9) 0.0030(9)
C39 0.0416(13) 0.0120(9) 0.0065(8) 0.0025(7) -0.0035(8) 0.0015(9)
C40 0.0376(13) 0.0148(10) 0.0211(11) 0.0003(8) -0.0156(10) 0.0022(9)
C41 0.0233(11) 0.0144(9) 0.0217(11) 0.0012(8) -0.0080(9) -0.0020(8)
C42 0.0184(9) 0.0100(8) 0.0143(9) 0.0008(7) 0.0046(7) -0.0022(7)
C43 0.0213(9) 0.0112(8) 0.0106(8) 0.0051(7) 0.0022(7) 0.0013(7)
C44 0.0218(10) 0.0171(10) 0.0246(11) 0.0067(8) 0.0081(8) 0.0088(8)
C45 0.0360(13) 0.0187(10) 0.0221(11) 0.0063(9) 0.0187(10) 0.0077(9)
Rh51 0.01253(7) 0.00797(7) 0.00602(6) 0.00251(5) 0.00156(5) -0.00003(5)
P51 0.00860(19) 0.0083(2) 0.00658(19) 0.00302(16) 0.00146(15) 0.00032(15)
N51 0.0121(7) 0.0097(7) 0.0095(7) 0.0049(6) 0.0029(6) 0.0010(5)
N52 0.0127(7) 0.0084(7) 0.0070(7) 0.0013(5) 0.0019(5) 0.0002(5)
C51 0.0096(8) 0.0104(8) 0.0109(8) 0.0045(7) 0.0026(6) 0.0008(6)
C52 0.0143(8) 0.0096(8) 0.0088(8) 0.0045(6) 0.0030(6) 0.0017(6)
C53 0.0160(9) 0.0145(9) 0.0145(9) 0.0073(7) 0.0020(7) 0.0024(7)
C54 0.0217(10) 0.0164(9) 0.0144(9) 0.0076(8) 0.0016(8) 0.0061(8)
C55 0.0268(11) 0.0218(10) 0.0163(9) 0.0129(8) 0.0095(8) 0.0092(8)
C56 0.0218(10) 0.0238(10) 0.0210(10) 0.0149(9) 0.0125(8) 0.0068(8)
C57 0.0155(9) 0.0135(8) 0.0140(9) 0.0080(7) 0.0053(7) 0.0028(7)
C58 0.0166(9) 0.0285(11) 0.0229(11) 0.0152(9) 0.0030(8) 0.0032(8)
C59 0.0239(12) 0.0448(16) 0.0286(13) -0.0044(12) 0.0106(10) 0.0019(11)
C60 0.0221(11) 0.0312(12) 0.0244(12) 0.0106(10) -0.0021(9) 0.0026(9)
C61 0.0142(9) 0.0199(10) 0.0221(10) 0.0124(8) 0.0047(8) 0.0018(7)
C62 0.0169(10) 0.0320(13) 0.0264(12) 0.0102(10) 0.0016(9) -0.0007(9)
C63 0.0200(11) 0.0337(13) 0.0326(13) 0.0160(11) 0.0127(10) 0.0112(9)
C64 0.0144(8) 0.0087(8) 0.0070(8) 0.0010(6) 0.0024(6) -0.0005(6)
C65 0.0162(9) 0.0099(8) 0.0103(8) 0.0018(7) 0.0008(7) -0.0015(7)
C66 0.0248(10) 0.0169(9) 0.0098(9) 0.0007(7) -0.0014(8) -0.0015(8)
C67 0.0322(12) 0.0195(10) 0.0104(9) -0.0011(8) 0.0042(8) 0.0022(9)
C68 0.0227(10) 0.0162(9) 0.0152(9) 0.0012(8) 0.0084(8) 0.0045(8)
C69 0.0170(9) 0.0098(8) 0.0132(9) 0.0033(7) 0.0046(7) 0.0021(7)
C70 0.0135(8) 0.0146(9) 0.0140(9) 0.0034(7) -0.0005(7) -0.0018(7)
C71 0.0204(10) 0.0174(10) 0.0255(11) 0.0052(9) 0.0029(9) -0.0047(8)
C72 0.0188(10) 0.0216(10) 0.0197(10) 0.0057(8) -0.0039(8) 0.0014(8)
C73 0.0156(9) 0.0140(9) 0.0154(9) 0.0038(7) 0.0045(7) 0.0045(7)
C74 0.0284(11) 0.0207(10) 0.0220(11) 0.0095(9) 0.0055(9) 0.0073(9)
C75 0.0165(10) 0.0229(11) 0.0323(12) 0.0123(9) 0.0089(9) 0.0070(8)
C76 0.0103(8) 0.0109(8) 0.0103(8) 0.0036(6) 0.0017(6) 0.0018(6)
C77 0.0113(8) 0.0139(8) 0.0142(9) 0.0069(7) 0.0026(7) 0.0022(7)
C78 0.0144(9) 0.0161(9) 0.0213(10) 0.0109(8) 0.0023(7) 0.0036(7)
C79 0.0112(8) 0.0190(10) 0.0246(11) 0.0084(8) 0.0011(8) 0.0042(7)
C80 0.0112(8) 0.0230(10) 0.0219(10) 0.0096(8) 0.0056(7) 0.0033(7)
C81 0.0123(8) 0.0174(9) 0.0135(9) 0.0068(7) 0.0038(7) 0.0020(7)
C82 0.0103(8) 0.0107(8) 0.0095(8) 0.0046(6) 0.0025(6) 0.0011(6)
C83 0.0112(8) 0.0140(8) 0.0092(8) 0.0048(7) 0.0019(6) 0.0019(6)
C84 0.0143(9) 0.0198(9) 0.0124(9) 0.0081(7) 0.0053(7) 0.0037(7)
C85 0.0125(8) 0.0206(10) 0.0198(10) 0.0101(8) 0.0070(7) 0.0028(7)
C86 0.0093(8) 0.0171(9) 0.0167(9) 0.0055(7) 0.0024(7) 0.0013(7)
C87 0.0093(8) 0.0138(8) 0.0116(8) 0.0042(7) 0.0017(6) 0.0021(6)
C88 0.0296(11) 0.0126(9) 0.0063(8) 0.0036(7) -0.0007(7) 0.0014(8)
C89 0.0275(11) 0.0144(9) 0.0102(8) 0.0052(7) 0.0087(8) 0.0037(8)
C90 0.0319(12) 0.0177(10) 0.0172(10) 0.0065(8) 0.0127(9) 0.0085(9)
C91 0.0259(11) 0.0160(9) 0.0176(10) 0.0070(8) 0.0066(8) 0.0080(8)
C92 0.0256(10) 0.0078(8) 0.0098(8) 0.0030(7) 0.0035(7) 0.0018(7)
C93 0.0217(10) 0.0097(8) 0.0135(9) 0.0020(7) 0.0026(7) -0.0029(7)
C94 0.0254(11) 0.0137(9) 0.0171(10) 0.0017(8) -0.0048(8) -0.0033(8)
C95 0.0311(12) 0.0167(10) 0.0175(10) 0.0029(8) -0.0101(9) -0.0006(9)
C101 0.0466(18) 0.054(2) 0.0311(15) 0.0097(14) 0.0217(13) 0.0154(15)
C102 0.0382(15) 0.063(2) 0.0264(13) 0.0148(14) 0.0115(12) 0.0256(15)
C103 0.0447(17) 0.0470(18) 0.0264(14) 0.0031(12) 0.0123(13) 0.0036(14)
C104 0.060(2) 0.063(2) 0.0421(19) -0.0042(17) 0.0269(18) 0.0046(19)
C105 0.047(2) 0.091(3) 0.0258(15) 0.0023(17) 0.0080(14) 0.033(2)
C106 0.052(2) 0.106(3) 0.0249(15) 0.0221(18) 0.0199(14) 0.049(2)
C107 0.073(3) 0.072(3) 0.063(3) 0.020(2) 0.049(2) 0.009(2)
F1 0.0486(11) 0.0547(12) 0.0915(17) 0.0507(12) 0.0208(11) 0.0139(10)
F2 0.0630(13) 0.0482(11) 0.0653(13) 0.0333(10) 0.0346(11) 0.0332(10)
F3 0.0459(12) 0.0783(16) 0.0785(17) 0.0288(14) -0.0373(12) -0.0094(11)
F4 0.117(2) 0.0928(18) 0.0214(9) 0.0182(10) 0.0167(11) 0.0594(16)
B1 0.0227(12) 0.0361(15) 0.0192(12) 0.0123(11) 0.0009(10) 0.0050(11)
Cl1 0.0480(4) 0.0430(4) 0.0448(4) 0.0178(3) -0.0168(4) -0.0104(3)
Cl2 0.0459(4) 0.0541(5) 0.0635(6) 0.0364(4) -0.0237(4) -0.0147(4)
C99A 0.044(2) 0.0306(19) 0.035(2) 0.0075(15) 0.0100(17) -0.0037(16)
C99B 0.047(7) 0.024(5) 0.037(7) 0.010(5) 0.007(5) 0.002(5)
F51 0.0632(14) 0.0723(16) 0.0722(16) 0.0370(13) -0.0271(12) -0.0214(12)
F52 0.0844(15) 0.0420(10) 0.0303(9) 0.0158(8) -0.0064(9) 0.0274(10)
F53 0.0336(9) 0.0579(12) 0.0704(14) 0.0409(11) 0.0182(9) 0.0208(8)
F54 0.0855(17) 0.0939(18) 0.0308(10) 0.0207(11) 0.0210(11) 0.0465(14)
B51 0.0292(14) 0.0391(16) 0.0224(13) 0.0119(12) 0.0007(11) 0.0115(12)

_geom_special_details            
;
 All esds (except the esd in the dihedral angle between two l.s. planes)
 are estimated using the full covariance matrix.  The cell esds are taken
 into account individually in the estimation of esds in distances, angles
 and torsion angles; correlations between esds in cell parameters are only
 used when they are defined by crystal symmetry.  An approximate (isotropic)
 treatment of cell esds is used for estimating esds involving l.s. planes.
;
loop_
_geom_bond_atom_site_label_1
_geom_bond_atom_site_label_2
_geom_bond_distance
_geom_bond_site_symmetry_2
_geom_bond_publ_flag
Rh1 P1 2.2487(10) . ?
Rh1 N1 2.0981(18) . ?
Rh1 C38 2.262(2) . ?
Rh1 C39 2.253(2) . ?
Rh1 C42 2.169(2) . ?
Rh1 C43 2.164(2) . ?
P1 N2 1.7555(17) . ?
P1 C26 1.813(2) . ?
P1 C32 1.8003(19) . ?
N1 C1 1.293(2) . ?
N1 C2 1.439(2) . ?
N2 C1 1.355(2) . ?
N2 C14 1.449(2) . ?
C1 H1 0.95(3) . ?
C2 C3 1.401(3) . ?
C2 C7 1.408(3) . ?
C3 C4 1.398(3) . ?
C3 C8 1.518(3) . ?
C4 H4 0.9500 . ?
C4 C5 1.381(3) . ?
C5 H5 0.9500 . ?
C5 C6 1.383(3) . ?
C6 H6 0.9500 . ?
C6 C7 1.394(3) . ?
C7 C11 1.533(3) . ?
C8 H8 1.0000 . ?
C8 C9 1.531(4) . ?
C8 C10 1.535(3) . ?
C9 H9A 0.9800 . ?
C9 H9B 0.9800 . ?
C9 H9C 0.9800 . ?
C10 H10A 0.9800 . ?
C10 H10B 0.9800 . ?
C10 H10C 0.9800 . ?
C11 H11 1.0000 . ?
C11 C12 1.526(3) . ?
C11 C13 1.525(3) . ?
C12 H12A 0.9800 . ?
C12 H12B 0.9800 . ?
C12 H12C 0.9800 . ?
C13 H13A 0.9800 . ?
C13 H13B 0.9800 . ?
C13 H13C 0.9800 . ?
C14 C15 1.403(3) . ?
C14 C19 1.409(3) . ?
C15 C16 1.396(3) . ?
C15 C20 1.518(3) . ?
C16 H16 0.9500 . ?
C16 C17 1.383(3) . ?
C17 H17 0.9500 . ?
C17 C18 1.383(3) . ?
C18 H18 0.9500 . ?
C18 C19 1.395(3) . ?
C19 C23 1.518(3) . ?
C20 H20 1.0000 . ?
C20 C21 1.535(3) . ?
C20 C22 1.530(3) . ?
C21 H21A 0.9800 . ?
C21 H21B 0.9800 . ?
C21 H21C 0.9800 . ?
C22 H22A 0.9800 . ?
C22 H22B 0.9800 . ?
C22 H22C 0.9800 . ?
C23 H23 1.0000 . ?
C23 C24 1.535(3) . ?
C23 C25 1.531(3) . ?
C24 H24A 0.9800 . ?
C24 H24B 0.9800 . ?
C24 H24C 0.9800 . ?
C25 H25A 0.9800 . ?
C25 H25B 0.9800 . ?
C25 H25C 0.9800 . ?
C26 C27 1.397(3) . ?
C26 C31 1.402(3) . ?
C27 H27 0.9500 . ?
C27 C28 1.396(3) . ?
C28 H28 0.9500 . ?
C28 C29 1.386(3) . ?
C29 H29 0.9500 . ?
C29 C30 1.393(3) . ?
C30 H30 0.9500 . ?
C30 C31 1.384(3) . ?
C31 H31 0.9500 . ?
C32 C33 1.405(3) . ?
C32 C37 1.396(3) . ?
C33 H33 0.9500 . ?
C33 C34 1.389(3) . ?
C34 H34 0.9500 . ?
C34 C35 1.394(3) . ?
C35 H35 0.9500 . ?
C35 C36 1.382(3) . ?
C36 H36 0.9500 . ?
C36 C37 1.394(3) . ?
C37 H37 0.9500 . ?
C38 H38 1.0000 . ?
C38 C39 1.360(4) . ?
C38 C45 1.515(3) . ?
C39 H39 1.0000 . ?
C39 C40 1.514(3) . ?
C40 H40A 0.9900 . ?
C40 H40B 0.9900 . ?
C40 C41 1.533(3) . ?
C41 H41A 0.9900 . ?
C41 H41B 0.9900 . ?
C41 C42 1.516(3) . ?
C42 H42 1.0000 . ?
C42 C43 1.388(3) . ?
C43 H43 1.0000 . ?
C43 C44 1.502(3) . ?
C44 H44A 0.9900 . ?
C44 H44B 0.9900 . ?
C44 C45 1.530(3) . ?
C45 H45A 0.9900 . ?
C45 H45B 0.9900 . ?
Rh51 P51 2.2452(10) . ?
Rh51 N51 2.0907(18) . ?
Rh51 C88 2.239(2) . ?
Rh51 C89 2.253(2) . ?
Rh51 C92 2.168(2) . ?
Rh51 C93 2.164(2) . ?
P51 N52 1.7538(17) . ?
P51 C76 1.813(2) . ?
P51 C82 1.7979(19) . ?
N51 C51 1.298(2) . ?
N51 C52 1.446(2) . ?
N52 C51 1.357(2) . ?
N52 C64 1.453(2) . ?
C51 H51 0.94(3) . ?
C52 C53 1.402(3) . ?
C52 C57 1.404(3) . ?
C53 C54 1.391(3) . ?
C53 C58 1.516(3) . ?
C54 H54 0.9500 . ?
C54 C55 1.380(3) . ?
C55 H55 0.9500 . ?
C55 C56 1.387(3) . ?
C56 H56 0.9500 . ?
C56 C57 1.398(3) . ?
C57 C61 1.519(3) . ?
C58 H58 1.0000 . ?
C58 C59 1.522(4) . ?
C58 C60 1.542(3) . ?
C59 H59A 0.9800 . ?
C59 H59B 0.9800 . ?
C59 H59C 0.9800 . ?
C60 H60A 0.9800 . ?
C60 H60B 0.9800 . ?
C60 H60C 0.9800 . ?
C61 H61 1.0000 . ?
C61 C62 1.528(3) . ?
C61 C63 1.531(3) . ?
C62 H62A 0.9800 . ?
C62 H62B 0.9800 . ?
C62 H62C 0.9800 . ?
C63 H63A 0.9800 . ?
C63 H63B 0.9800 . ?
C63 H63C 0.9800 . ?
C64 C65 1.401(3) . ?
C64 C69 1.406(3) . ?
C65 C66 1.396(3) . ?
C65 C70 1.519(3) . ?
C66 H66 0.9500 . ?
C66 C67 1.379(3) . ?
C67 H67 0.9500 . ?
C67 C68 1.383(3) . ?
C68 H68 0.9500 . ?
C68 C69 1.396(3) . ?
C69 C73 1.521(3) . ?
C70 H70 1.0000 . ?
C70 C71 1.536(3) . ?
C70 C72 1.527(3) . ?
C71 H71A 0.9800 . ?
C71 H71B 0.9800 . ?
C71 H71C 0.9800 . ?
C72 H72A 0.9800 . ?
C72 H72B 0.9800 . ?
C72 H72C 0.9800 . ?
C73 H73 1.0000 . ?
C73 C74 1.538(3) . ?
C73 C75 1.529(3) . ?
C74 H74A 0.9800 . ?
C74 H74B 0.9800 . ?
C74 H74C 0.9800 . ?
C75 H75A 0.9800 . ?
C75 H75B 0.9800 . ?
C75 H75C 0.9800 . ?
C76 C77 1.399(3) . ?
C76 C81 1.401(3) . ?
C77 H77 0.9500 . ?
C77 C78 1.393(3) . ?
C78 H78 0.9500 . ?
C78 C79 1.387(3) . ?
C79 H79 0.9500 . ?
C79 C80 1.392(3) . ?
C80 H80 0.9500 . ?
C80 C81 1.386(3) . ?
C81 H81 0.9500 . ?
C82 C83 1.403(3) . ?
C82 C87 1.396(3) . ?
C83 H83 0.9500 . ?
C83 C84 1.386(3) . ?
C84 H84 0.9500 . ?
C84 C85 1.394(3) . ?
C85 H85 0.9500 . ?
C85 C86 1.384(3) . ?
C86 H86 0.9500 . ?
C86 C87 1.394(3) . ?
C87 H87 0.9500 . ?
C88 H88 1.0000 . ?
C88 C89 1.364(3) . ?
C88 C95 1.512(3) . ?
C89 H89 1.0000 . ?
C89 C90 1.515(3) . ?
C90 H90A 0.9900 . ?
C90 H90B 0.9900 . ?
C90 C91 1.534(3) . ?
C91 H91A 0.9900 . ?
C91 H91B 0.9900 . ?
C91 C92 1.501(3) . ?
C92 H92 1.0000 . ?
C92 C93 1.391(3) . ?
C93 H93 1.0000 . ?
C93 C94 1.511(3) . ?
C94 H94A 0.9900 . ?
C94 H94B 0.9900 . ?
C94 C95 1.538(3) . ?
C95 H95A 0.9900 . ?
C95 H95B 0.9900 . ?
C101 C102 1.371(5) . ?
C101 C106 1.403(5) . ?
C101 C107 1.482(5) . ?
C102 H102 0.9500 . ?
C102 C103 1.417(5) . ?
C103 H103 0.9500 . ?
C103 C104 1.414(5) . ?
C104 H104 0.9500 . ?
C104 C105 1.400(6) . ?
C105 H105 0.9500 . ?
C105 C106 1.410(6) . ?
C106 H106 0.9500 . ?
C107 H10D 0.9800 . ?
C107 H10E 0.9800 . ?
C107 H10F 0.9800 . ?
F1 B1 1.393(3) . ?
F2 B1 1.383(3) . ?
F3 B1 1.348(3) . ?
F4 B1 1.358(3) . ?
Cl1 C99A 1.739(4) . ?
Cl1 C99B 1.668(10) . ?
Cl2 C99A 1.710(4) . ?
Cl2 C99B 1.699(9) . ?
C99A H99A 0.9900 . ?
C99A H99B 0.9900 . ?
C99B H99C 0.9900 . ?
C99B H99D 0.9900 . ?
F51 B51 1.391(4) . ?
F52 B51 1.377(3) . ?
F53 B51 1.371(3) . ?
F54 B51 1.384(3) . ?

loop_
_geom_angle_atom_site_label_1
_geom_angle_atom_site_label_2
_geom_angle_atom_site_label_3
_geom_angle
_geom_angle_site_symmetry_1
_geom_angle_site_symmetry_3
_geom_angle_publ_flag
P1 Rh1 C38 155.12(7) . . ?
P1 Rh1 C39 169.15(7) . . ?
N1 Rh1 P1 81.42(5) . . ?
N1 Rh1 C38 97.48(7) . . ?
N1 Rh1 C39 94.20(7) . . ?
N1 Rh1 C42 163.79(7) . . ?
N1 Rh1 C43 158.74(7) . . ?
C39 Rh1 C38 35.06(9) . . ?
C42 Rh1 P1 100.95(6) . . ?
C42 Rh1 C38 87.04(8) . . ?
C42 Rh1 C39 80.55(8) . . ?
C43 Rh1 P1 91.59(6) . . ?
C43 Rh1 C38 80.49(8) . . ?
C43 Rh1 C39 95.86(8) . . ?
C43 Rh1 C42 37.37(8) . . ?
N2 P1 Rh1 101.83(6) . . ?
N2 P1 C26 105.68(8) . . ?
N2 P1 C32 104.67(8) . . ?
C26 P1 Rh1 111.83(6) . . ?
C32 P1 Rh1 124.85(7) . . ?
C32 P1 C26 106.18(9) . . ?
C1 N1 Rh1 119.16(13) . . ?
C1 N1 C2 117.59(16) . . ?
C2 N1 Rh1 123.11(12) . . ?
C1 N2 P1 114.93(13) . . ?
C1 N2 C14 120.40(16) . . ?
C14 N2 P1 123.57(12) . . ?
N1 C1 N2 122.57(17) . . ?
N1 C1 H1 122.1(15) . . ?
N2 C1 H1 115.3(15) . . ?
C3 C2 N1 118.65(17) . . ?
C3 C2 C7 122.46(17) . . ?
C7 C2 N1 118.77(17) . . ?
C2 C3 C8 121.34(17) . . ?
C4 C3 C2 117.34(19) . . ?
C4 C3 C8 121.30(18) . . ?
C3 C4 H4 119.4 . . ?
C5 C4 C3 121.2(2) . . ?
C5 C4 H4 119.4 . . ?
C4 C5 H5 119.9 . . ?
C4 C5 C6 120.21(19) . . ?
C6 C5 H5 119.9 . . ?
C5 C6 H6 119.4 . . ?
C5 C6 C7 121.2(2) . . ?
C7 C6 H6 119.4 . . ?
C2 C7 C11 120.94(17) . . ?
C6 C7 C2 117.35(19) . . ?
C6 C7 C11 121.64(19) . . ?
C3 C8 H8 107.6 . . ?
C3 C8 C9 110.70(19) . . ?
C3 C8 C10 113.62(19) . . ?
C9 C8 H8 107.6 . . ?
C9 C8 C10 109.5(2) . . ?
C10 C8 H8 107.6 . . ?
C8 C9 H9A 109.5 . . ?
C8 C9 H9B 109.5 . . ?
C8 C9 H9C 109.5 . . ?
H9A C9 H9B 109.5 . . ?
H9A C9 H9C 109.5 . . ?
H9B C9 H9C 109.5 . . ?
C8 C10 H10A 109.5 . . ?
C8 C10 H10B 109.5 . . ?
C8 C10 H10C 109.5 . . ?
H10A C10 H10B 109.5 . . ?
H10A C10 H10C 109.5 . . ?
H10B C10 H10C 109.5 . . ?
C7 C11 H11 106.7 . . ?
C12 C11 C7 113.70(18) . . ?
C12 C11 H11 106.7 . . ?
C13 C11 C7 112.82(18) . . ?
C13 C11 H11 106.7 . . ?
C13 C11 C12 109.85(19) . . ?
C11 C12 H12A 109.5 . . ?
C11 C12 H12B 109.5 . . ?
C11 C12 H12C 109.5 . . ?
H12A C12 H12B 109.5 . . ?
H12A C12 H12C 109.5 . . ?
H12B C12 H12C 109.5 . . ?
C11 C13 H13A 109.5 . . ?
C11 C13 H13B 109.5 . . ?
C11 C13 H13C 109.5 . . ?
H13A C13 H13B 109.5 . . ?
H13A C13 H13C 109.5 . . ?
H13B C13 H13C 109.5 . . ?
C15 C14 N2 119.24(17) . . ?
C15 C14 C19 121.91(17) . . ?
C19 C14 N2 118.79(17) . . ?
C14 C15 C20 123.40(17) . . ?
C16 C15 C14 117.70(19) . . ?
C16 C15 C20 118.63(18) . . ?
C15 C16 H16 119.3 . . ?
C17 C16 C15 121.4(2) . . ?
C17 C16 H16 119.3 . . ?
C16 C17 H17 120.1 . . ?
C18 C17 C16 119.75(19) . . ?
C18 C17 H17 120.1 . . ?
C17 C18 H18 119.2 . . ?
C17 C18 C19 121.5(2) . . ?
C19 C18 H18 119.2 . . ?
C14 C19 C23 123.39(17) . . ?
C18 C19 C14 117.50(19) . . ?
C18 C19 C23 118.96(18) . . ?
C15 C20 H20 108.0 . . ?
C15 C20 C21 109.63(17) . . ?
C15 C20 C22 113.06(17) . . ?
C21 C20 H20 108.0 . . ?
C22 C20 H20 108.0 . . ?
C22 C20 C21 109.99(18) . . ?
C20 C21 H21A 109.5 . . ?
C20 C21 H21B 109.5 . . ?
C20 C21 H21C 109.5 . . ?
H21A C21 H21B 109.5 . . ?
H21A C21 H21C 109.5 . . ?
H21B C21 H21C 109.5 . . ?
C20 C22 H22A 109.5 . . ?
C20 C22 H22B 109.5 . . ?
C20 C22 H22C 109.5 . . ?
H22A C22 H22B 109.5 . . ?
H22A C22 H22C 109.5 . . ?
H22B C22 H22C 109.5 . . ?
C19 C23 H23 108.2 . . ?
C19 C23 C24 108.76(17) . . ?
C19 C23 C25 113.61(18) . . ?
C24 C23 H23 108.2 . . ?
C25 C23 H23 108.2 . . ?
C25 C23 C24 109.64(17) . . ?
C23 C24 H24A 109.5 . . ?
C23 C24 H24B 109.5 . . ?
C23 C24 H24C 109.5 . . ?
H24A C24 H24B 109.5 . . ?
H24A C24 H24C 109.5 . . ?
H24B C24 H24C 109.5 . . ?
C23 C25 H25A 109.5 . . ?
C23 C25 H25B 109.5 . . ?
C23 C25 H25C 109.5 . . ?
H25A C25 H25B 109.5 . . ?
H25A C25 H25C 109.5 . . ?
H25B C25 H25C 109.5 . . ?
C27 C26 P1 124.46(14) . . ?
C27 C26 C31 119.22(17) . . ?
C31 C26 P1 115.88(14) . . ?
C26 C27 H27 120.1 . . ?
C28 C27 C26 119.79(17) . . ?
C28 C27 H27 120.1 . . ?
C27 C28 H28 119.8 . . ?
C29 C28 C27 120.47(19) . . ?
C29 C28 H28 119.8 . . ?
C28 C29 H29 120.0 . . ?
C28 C29 C30 119.95(19) . . ?
C30 C29 H29 120.0 . . ?
C29 C30 H30 120.1 . . ?
C31 C30 C29 119.88(18) . . ?
C31 C30 H30 120.1 . . ?
C26 C31 H31 119.7 . . ?
C30 C31 C26 120.62(18) . . ?
C30 C31 H31 119.7 . . ?
C33 C32 P1 123.33(14) . . ?
C37 C32 P1 117.02(14) . . ?
C37 C32 C33 119.56(17) . . ?
C32 C33 H33 120.1 . . ?
C34 C33 C32 119.85(18) . . ?
C34 C33 H33 120.1 . . ?
C33 C34 H34 119.9 . . ?
C33 C34 C35 120.20(19) . . ?
C35 C34 H34 119.9 . . ?
C34 C35 H35 120.0 . . ?
C36 C35 C34 119.94(18) . . ?
C36 C35 H35 120.0 . . ?
C35 C36 H36 119.7 . . ?
C35 C36 C37 120.50(19) . . ?
C37 C36 H36 119.7 . . ?
C32 C37 H37 120.1 . . ?
C36 C37 C32 119.82(18) . . ?
C36 C37 H37 120.1 . . ?
Rh1 C38 H38 113.9 . . ?
C39 C38 Rh1 72.12(12) . . ?
C39 C38 H38 113.9 . . ?
C39 C38 C45 125.0(2) . . ?
C45 C38 Rh1 110.44(14) . . ?
C45 C38 H38 113.9 . . ?
Rh1 C39 H39 114.1 . . ?
C38 C39 Rh1 72.82(12) . . ?
C38 C39 H39 114.1 . . ?
C38 C39 C40 126.4(2) . . ?
C40 C39 Rh1 106.42(15) . . ?
C40 C39 H39 114.1 . . ?
C39 C40 H40A 108.9 . . ?
C39 C40 H40B 108.9 . . ?
C39 C40 C41 113.28(19) . . ?
H40A C40 H40B 107.7 . . ?
C41 C40 H40A 108.9 . . ?
C41 C40 H40B 108.9 . . ?
C40 C41 H41A 108.9 . . ?
C40 C41 H41B 108.9 . . ?
H41A C41 H41B 107.7 . . ?
C42 C41 C40 113.23(18) . . ?
C42 C41 H41A 108.9 . . ?
C42 C41 H41B 108.9 . . ?
Rh1 C42 H42 113.5 . . ?
C41 C42 Rh1 113.10(14) . . ?
C41 C42 H42 113.5 . . ?
C43 C42 Rh1 71.10(11) . . ?
C43 C42 C41 124.81(19) . . ?
C43 C42 H42 113.5 . . ?
Rh1 C43 H43 114.1 . . ?
C42 C43 Rh1 71.53(11) . . ?
C42 C43 H43 114.1 . . ?
C42 C43 C44 125.94(19) . . ?
C44 C43 Rh1 108.78(13) . . ?
C44 C43 H43 114.1 . . ?
C43 C44 H44A 108.7 . . ?
C43 C44 H44B 108.7 . . ?
C43 C44 C45 114.14(18) . . ?
H44A C44 H44B 107.6 . . ?
C45 C44 H44A 108.7 . . ?
C45 C44 H44B 108.7 . . ?
C38 C45 C44 112.67(18) . . ?
C38 C45 H45A 109.1 . . ?
C38 C45 H45B 109.1 . . ?
C44 C45 H45A 109.1 . . ?
C44 C45 H45B 109.1 . . ?
H45A C45 H45B 107.8 . . ?
P51 Rh51 C89 154.09(6) . . ?
N51 Rh51 P51 81.78(5) . . ?
N51 Rh51 C88 93.06(7) . . ?
N51 Rh51 C89 96.97(7) . . ?
N51 Rh51 C92 159.41(7) . . ?
N51 Rh51 C93 163.06(7) . . ?
C88 Rh51 P51 169.52(6) . . ?
C88 Rh51 C89 35.35(8) . . ?
C92 Rh51 P51 91.66(5) . . ?
C92 Rh51 C88 96.19(8) . . ?
C92 Rh51 C89 80.47(7) . . ?
C93 Rh51 P51 101.20(6) . . ?
C93 Rh51 C88 81.16(8) . . ?
C93 Rh51 C89 87.54(8) . . ?
C93 Rh51 C92 37.47(8) . . ?
N52 P51 Rh51 101.70(6) . . ?
N52 P51 C76 106.51(9) . . ?
N52 P51 C82 104.70(8) . . ?
C76 P51 Rh51 110.40(6) . . ?
C82 P51 Rh51 126.23(7) . . ?
C82 P51 C76 105.68(9) . . ?
C51 N51 Rh51 118.90(13) . . ?
C51 N51 C52 116.50(16) . . ?
C52 N51 Rh51 124.59(12) . . ?
C51 N52 P51 114.98(13) . . ?
C51 N52 C64 121.31(16) . . ?
C64 N52 P51 122.88(12) . . ?
N51 C51 N52 122.55(17) . . ?
N51 C51 H51 121.2(15) . . ?
N52 C51 H51 116.3(15) . . ?
C53 C52 N51 119.20(16) . . ?
C53 C52 C57 121.99(17) . . ?
C57 C52 N51 118.71(17) . . ?
C52 C53 C58 122.59(17) . . ?
C54 C53 C52 118.09(18) . . ?
C54 C53 C58 119.30(19) . . ?
C53 C54 H54 119.5 . . ?
C55 C54 C53 121.1(2) . . ?
C55 C54 H54 119.5 . . ?
C54 C55 H55 119.9 . . ?
C54 C55 C56 120.18(19) . . ?
C56 C55 H55 119.9 . . ?
C55 C56 H56 119.5 . . ?
C55 C56 C57 121.06(19) . . ?
C57 C56 H56 119.5 . . ?
C52 C57 C61 121.83(17) . . ?
C56 C57 C52 117.53(18) . . ?
C56 C57 C61 120.64(18) . . ?
C53 C58 H58 108.2 . . ?
C53 C58 C59 109.4(2) . . ?
C53 C58 C60 113.37(19) . . ?
C59 C58 H58 108.2 . . ?
C59 C58 C60 109.3(2) . . ?
C60 C58 H58 108.2 . . ?
C58 C59 H59A 109.5 . . ?
C58 C59 H59B 109.5 . . ?
C58 C59 H59C 109.5 . . ?
H59A C59 H59B 109.5 . . ?
H59A C59 H59C 109.5 . . ?
H59B C59 H59C 109.5 . . ?
C58 C60 H60A 109.5 . . ?
C58 C60 H60B 109.5 . . ?
C58 C60 H60C 109.5 . . ?
H60A C60 H60B 109.5 . . ?
H60A C60 H60C 109.5 . . ?
H60B C60 H60C 109.5 . . ?
C57 C61 H61 107.5 . . ?
C57 C61 C62 111.48(18) . . ?
C57 C61 C63 113.09(18) . . ?
C62 C61 H61 107.5 . . ?
C62 C61 C63 109.40(19) . . ?
C63 C61 H61 107.5 . . ?
C61 C62 H62A 109.5 . . ?
C61 C62 H62B 109.5 . . ?
C61 C62 H62C 109.5 . . ?
H62A C62 H62B 109.5 . . ?
H62A C62 H62C 109.5 . . ?
H62B C62 H62C 109.5 . . ?
C61 C63 H63A 109.5 . . ?
C61 C63 H63B 109.5 . . ?
C61 C63 H63C 109.5 . . ?
H63A C63 H63B 109.5 . . ?
H63A C63 H63C 109.5 . . ?
H63B C63 H63C 109.5 . . ?
C65 C64 N52 119.15(17) . . ?
C65 C64 C69 121.67(17) . . ?
C69 C64 N52 118.99(17) . . ?
C64 C65 C70 123.62(17) . . ?
C66 C65 C64 117.74(19) . . ?
C66 C65 C70 118.42(18) . . ?
C65 C66 H66 119.2 . . ?
C67 C66 C65 121.6(2) . . ?
C67 C66 H66 119.2 . . ?
C66 C67 H67 120.3 . . ?
C66 C67 C68 119.5(2) . . ?
C68 C67 H67 120.3 . . ?
C67 C68 H68 119.2 . . ?
C67 C68 C69 121.6(2) . . ?
C69 C68 H68 119.2 . . ?
C64 C69 C73 123.73(17) . . ?
C68 C69 C64 117.64(19) . . ?
C68 C69 C73 118.45(18) . . ?
C65 C70 H70 108.3 . . ?
C65 C70 C71 109.19(17) . . ?
C65 C70 C72 113.12(17) . . ?
C71 C70 H70 108.3 . . ?
C72 C70 H70 108.3 . . ?
C72 C70 C71 109.62(18) . . ?
C70 C71 H71A 109.5 . . ?
C70 C71 H71B 109.5 . . ?
C70 C71 H71C 109.5 . . ?
H71A C71 H71B 109.5 . . ?
H71A C71 H71C 109.5 . . ?
H71B C71 H71C 109.5 . . ?
C70 C72 H72A 109.5 . . ?
C70 C72 H72B 109.5 . . ?
C70 C72 H72C 109.5 . . ?
H72A C72 H72B 109.5 . . ?
H72A C72 H72C 109.5 . . ?
H72B C72 H72C 109.5 . . ?
C69 C73 H73 108.6 . . ?
C69 C73 C74 108.12(17) . . ?
C69 C73 C75 113.94(18) . . ?
C74 C73 H73 108.6 . . ?
C75 C73 H73 108.6 . . ?
C75 C73 C74 108.94(17) . . ?
C73 C74 H74A 109.5 . . ?
C73 C74 H74B 109.5 . . ?
C73 C74 H74C 109.5 . . ?
H74A C74 H74B 109.5 . . ?
H74A C74 H74C 109.5 . . ?
H74B C74 H74C 109.5 . . ?
C73 C75 H75A 109.5 . . ?
C73 C75 H75B 109.5 . . ?
C73 C75 H75C 109.5 . . ?
H75A C75 H75B 109.5 . . ?
H75A C75 H75C 109.5 . . ?
H75B C75 H75C 109.5 . . ?
C77 C76 P51 124.11(14) . . ?
C77 C76 C81 119.18(17) . . ?
C81 C76 P51 116.08(14) . . ?
C76 C77 H77 120.0 . . ?
C78 C77 C76 119.97(17) . . ?
C78 C77 H77 120.0 . . ?
C77 C78 H78 119.9 . . ?
C79 C78 C77 120.20(19) . . ?
C79 C78 H78 119.9 . . ?
C78 C79 H79 119.8 . . ?
C78 C79 C80 120.30(19) . . ?
C80 C79 H79 119.8 . . ?
C79 C80 H80 120.2 . . ?
C81 C80 C79 119.63(18) . . ?
C81 C80 H80 120.2 . . ?
C76 C81 H81 119.7 . . ?
C80 C81 C76 120.68(18) . . ?
C80 C81 H81 119.7 . . ?
C83 C82 P51 122.84(14) . . ?
C87 C82 P51 117.51(14) . . ?
C87 C82 C83 119.59(17) . . ?
C82 C83 H83 119.9 . . ?
C84 C83 C82 120.10(18) . . ?
C84 C83 H83 119.9 . . ?
C83 C84 H84 120.1 . . ?
C83 C84 C85 119.87(19) . . ?
C85 C84 H84 120.1 . . ?
C84 C85 H85 119.8 . . ?
C86 C85 C84 120.32(18) . . ?
C86 C85 H85 119.8 . . ?
C85 C86 H86 119.9 . . ?
C85 C86 C87 120.16(19) . . ?
C87 C86 H86 119.9 . . ?
C82 C87 H87 120.1 . . ?
C86 C87 C82 119.85(18) . . ?
C86 C87 H87 120.1 . . ?
Rh51 C88 H88 114.1 . . ?
C89 C88 Rh51 72.90(12) . . ?
C89 C88 H88 114.1 . . ?
C89 C88 C95 126.98(19) . . ?
C95 C88 Rh51 105.84(14) . . ?
C95 C88 H88 114.1 . . ?
Rh51 C89 H89 113.7 . . ?
C88 C89 Rh51 71.76(12) . . ?
C88 C89 H89 113.7 . . ?
C88 C89 C90 125.3(2) . . ?
C90 C89 Rh51 110.99(13) . . ?
C90 C89 H89 113.7 . . ?
C89 C90 H90A 109.1 . . ?
C89 C90 H90B 109.1 . . ?
C89 C90 C91 112.50(17) . . ?
H90A C90 H90B 107.8 . . ?
C91 C90 H90A 109.1 . . ?
C91 C90 H90B 109.1 . . ?
C90 C91 H91A 108.7 . . ?
C90 C91 H91B 108.7 . . ?
H91A C91 H91B 107.6 . . ?
C92 C91 C90 114.25(18) . . ?
C92 C91 H91A 108.7 . . ?
C92 C91 H91B 108.7 . . ?
Rh51 C92 H92 114.0 . . ?
C91 C92 Rh51 109.03(13) . . ?
C91 C92 H92 114.0 . . ?
C93 C92 Rh51 71.11(11) . . ?
C93 C92 C91 126.27(19) . . ?
C93 C92 H92 114.0 . . ?
Rh51 C93 H93 113.8 . . ?
C92 C93 Rh51 71.42(11) . . ?
C92 C93 H93 113.8 . . ?
C92 C93 C94 124.42(19) . . ?
C94 C93 Rh51 112.41(14) . . ?
C94 C93 H93 113.8 . . ?
C93 C94 H94A 108.9 . . ?
C93 C94 H94B 108.9 . . ?
C93 C94 C95 113.29(17) . . ?
H94A C94 H94B 107.7 . . ?
C95 C94 H94A 108.9 . . ?
C95 C94 H94B 108.9 . . ?
C88 C95 C94 112.96(18) . . ?
C88 C95 H95A 109.0 . . ?
C88 C95 H95B 109.0 . . ?
C94 C95 H95A 109.0 . . ?
C94 C95 H95B 109.0 . . ?
H95A C95 H95B 107.8 . . ?
C102 C101 C106 118.9(4) . . ?
C102 C101 C107 121.2(4) . . ?
C106 C101 C107 119.9(4) . . ?
C101 C102 H102 118.0 . . ?
C101 C102 C103 124.0(3) . . ?
C103 C102 H102 118.0 . . ?
C102 C103 H103 122.1 . . ?
C104 C103 C102 115.8(3) . . ?
C104 C103 H103 122.1 . . ?
C103 C104 H104 119.1 . . ?
C105 C104 C103 121.8(4) . . ?
C105 C104 H104 119.1 . . ?
C104 C105 H105 120.2 . . ?
C104 C105 C106 119.6(3) . . ?
C106 C105 H105 120.2 . . ?
C101 C106 C105 120.0(4) . . ?
C101 C106 H106 120.0 . . ?
C105 C106 H106 120.0 . . ?
C101 C107 H10D 109.5 . . ?
C101 C107 H10E 109.5 . . ?
C101 C107 H10F 109.5 . . ?
H10D C107 H10E 109.5 . . ?
H10D C107 H10F 109.5 . . ?
H10E C107 H10F 109.5 . . ?
F2 B1 F1 108.5(2) . . ?
F3 B1 F1 106.4(2) . . ?
F3 B1 F2 111.5(3) . . ?
F3 B1 F4 109.8(3) . . ?
F4 B1 F1 111.8(3) . . ?
F4 B1 F2 108.9(2) . . ?
Cl1 C99A H99A 108.7 . . ?
Cl1 C99A H99B 108.7 . . ?
Cl2 C99A Cl1 114.1(2) . . ?
Cl2 C99A H99A 108.7 . . ?
Cl2 C99A H99B 108.7 . . ?
H99A C99A H99B 107.6 . . ?
Cl1 C99B Cl2 118.5(7) . . ?
Cl1 C99B H99C 107.7 . . ?
Cl1 C99B H99D 107.7 . . ?
Cl2 C99B H99C 107.7 . . ?
Cl2 C99B H99D 107.7 . . ?
H99C C99B H99D 107.1 . . ?
F52 B51 F51 109.9(2) . . ?
F52 B51 F54 109.8(2) . . ?
F53 B51 F51 108.7(3) . . ?
F53 B51 F52 110.1(2) . . ?
F53 B51 F54 109.0(2) . . ?
F54 B51 F51 109.3(3) . . ?

loop_
_geom_torsion_atom_site_label_1
_geom_torsion_atom_site_label_2
_geom_torsion_atom_site_label_3
_geom_torsion_atom_site_label_4
_geom_torsion
_geom_torsion_site_symmetry_1
_geom_torsion_site_symmetry_2
_geom_torsion_site_symmetry_3
_geom_torsion_site_symmetry_4
_geom_torsion_publ_flag
Rh1 P1 N2 C1 -1.78(14) . . . . ?
Rh1 P1 N2 C14 -169.77(14) . . . . ?
Rh1 P1 C26 C27 133.22(15) . . . . ?
Rh1 P1 C26 C31 -39.12(16) . . . . ?
Rh1 P1 C32 C33 -179.68(13) . . . . ?
Rh1 P1 C32 C37 -2.96(18) . . . . ?
Rh1 N1 C1 N2 -3.8(2) . . . . ?
Rh1 N1 C2 C3 87.5(2) . . . . ?
Rh1 N1 C2 C7 -88.61(19) . . . . ?
Rh1 C38 C39 C40 98.0(2) . . . . ?
Rh1 C38 C45 C44 12.9(3) . . . . ?
Rh1 C39 C40 C41 39.9(2) . . . . ?
Rh1 C42 C43 C44 100.21(19) . . . . ?
Rh1 C43 C44 C45 41.0(2) . . . . ?
P1 N2 C1 N1 3.7(2) . . . . ?
P1 N2 C14 C15 -89.9(2) . . . . ?
P1 N2 C14 C19 87.2(2) . . . . ?
P1 C26 C27 C28 -174.63(15) . . . . ?
P1 C26 C31 C30 175.57(16) . . . . ?
P1 C32 C33 C34 174.57(15) . . . . ?
P1 C32 C37 C36 -173.09(15) . . . . ?
N1 C2 C3 C4 -172.96(18) . . . . ?
N1 C2 C3 C8 8.7(3) . . . . ?
N1 C2 C7 C6 171.47(17) . . . . ?
N1 C2 C7 C11 -11.4(3) . . . . ?
N2 P1 C26 C27 -116.80(17) . . . . ?
N2 P1 C26 C31 70.87(16) . . . . ?
N2 P1 C32 C33 64.19(17) . . . . ?
N2 P1 C32 C37 -119.08(15) . . . . ?
N2 C14 C15 C16 171.73(17) . . . . ?
N2 C14 C15 C20 -14.3(3) . . . . ?
N2 C14 C19 C18 -172.87(17) . . . . ?
N2 C14 C19 C23 11.6(3) . . . . ?
C1 N1 C2 C3 -96.8(2) . . . . ?
C1 N1 C2 C7 87.0(2) . . . . ?
C1 N2 C14 C15 102.7(2) . . . . ?
C1 N2 C14 C19 -80.2(2) . . . . ?
C2 N1 C1 N2 -179.58(17) . . . . ?
C2 C3 C4 C5 1.0(3) . . . . ?
C2 C3 C8 C9 84.4(2) . . . . ?
C2 C3 C8 C10 -152.0(2) . . . . ?
C2 C7 C11 C12 80.0(2) . . . . ?
C2 C7 C11 C13 -154.0(2) . . . . ?
C3 C2 C7 C6 -4.5(3) . . . . ?
C3 C2 C7 C11 172.58(19) . . . . ?
C3 C4 C5 C6 -3.4(3) . . . . ?
C4 C3 C8 C9 -93.9(2) . . . . ?
C4 C3 C8 C10 29.7(3) . . . . ?
C4 C5 C6 C7 1.9(3) . . . . ?
C5 C6 C7 C2 2.0(3) . . . . ?
C5 C6 C7 C11 -175.1(2) . . . . ?
C6 C7 C11 C12 -103.0(2) . . . . ?
C6 C7 C11 C13 23.0(3) . . . . ?
C7 C2 C3 C4 3.1(3) . . . . ?
C7 C2 C3 C8 -175.33(19) . . . . ?
C8 C3 C4 C5 179.4(2) . . . . ?
C14 N2 C1 N1 172.07(17) . . . . ?
C14 C15 C16 C17 2.3(3) . . . . ?
C14 C15 C20 C21 -104.3(2) . . . . ?
C14 C15 C20 C22 132.6(2) . . . . ?
C14 C19 C23 C24 102.1(2) . . . . ?
C14 C19 C23 C25 -135.5(2) . . . . ?
C15 C14 C19 C18 4.2(3) . . . . ?
C15 C14 C19 C23 -171.33(18) . . . . ?
C15 C16 C17 C18 1.7(3) . . . . ?
C16 C15 C20 C21 69.7(2) . . . . ?
C16 C15 C20 C22 -53.4(3) . . . . ?
C16 C17 C18 C19 -2.9(3) . . . . ?
C17 C18 C19 C14 0.0(3) . . . . ?
C17 C18 C19 C23 175.73(19) . . . . ?
C18 C19 C23 C24 -73.3(2) . . . . ?
C18 C19 C23 C25 49.1(3) . . . . ?
C19 C14 C15 C16 -5.3(3) . . . . ?
C19 C14 C15 C20 168.71(18) . . . . ?
C20 C15 C16 C17 -172.01(19) . . . . ?
C26 P1 N2 C1 -118.74(14) . . . . ?
C26 P1 N2 C14 73.28(16) . . . . ?
C26 P1 C32 C33 -47.33(18) . . . . ?
C26 P1 C32 C37 129.39(15) . . . . ?
C26 C27 C28 C29 0.4(3) . . . . ?
C27 C26 C31 C30 2.8(3) . . . . ?
C27 C28 C29 C30 1.5(3) . . . . ?
C28 C29 C30 C31 -1.2(3) . . . . ?
C29 C30 C31 C26 -0.9(3) . . . . ?
C31 C26 C27 C28 -2.5(3) . . . . ?
C32 P1 N2 C1 129.39(14) . . . . ?
C32 P1 N2 C14 -38.60(17) . . . . ?
C32 P1 C26 C27 -5.99(19) . . . . ?
C32 P1 C26 C31 -178.32(15) . . . . ?
C32 C33 C34 C35 -1.3(3) . . . . ?
C33 C32 C37 C36 3.8(3) . . . . ?
C33 C34 C35 C36 3.1(3) . . . . ?
C34 C35 C36 C37 -1.3(3) . . . . ?
C35 C36 C37 C32 -2.1(3) . . . . ?
C37 C32 C33 C34 -2.1(3) . . . . ?
C38 C39 C40 C41 -40.6(3) . . . . ?
C39 C38 C45 C44 95.0(3) . . . . ?
C39 C40 C41 C42 -35.7(3) . . . . ?
C40 C41 C42 Rh1 11.8(3) . . . . ?
C40 C41 C42 C43 94.2(3) . . . . ?
C41 C42 C43 Rh1 -105.5(2) . . . . ?
C41 C42 C43 C44 -5.3(3) . . . . ?
C42 C43 C44 C45 -39.4(3) . . . . ?
C43 C44 C45 C38 -36.2(3) . . . . ?
C45 C38 C39 Rh1 -102.8(2) . . . . ?
C45 C38 C39 C40 -4.8(3) . . . . ?
Rh51 P51 N52 C51 1.57(14) . . . . ?
Rh51 P51 N52 C64 171.22(13) . . . . ?
Rh51 P51 C76 C77 -131.07(16) . . . . ?
Rh51 P51 C76 C81 39.81(16) . . . . ?
Rh51 P51 C82 C83 178.63(12) . . . . ?
Rh51 P51 C82 C87 1.35(18) . . . . ?
Rh51 N51 C51 N52 3.8(2) . . . . ?
Rh51 N51 C52 C53 82.6(2) . . . . ?
Rh51 N51 C52 C57 -93.80(19) . . . . ?
Rh51 C88 C89 C90 103.21(19) . . . . ?
Rh51 C88 C95 C94 -41.1(2) . . . . ?
Rh51 C89 C90 C91 -12.6(2) . . . . ?
Rh51 C92 C93 C94 104.91(19) . . . . ?
Rh51 C93 C94 C95 -12.4(2) . . . . ?
P51 N52 C51 N51 -3.5(2) . . . . ?
P51 N52 C64 C65 88.25(19) . . . . ?
P51 N52 C64 C69 -86.9(2) . . . . ?
P51 C76 C77 C78 172.46(16) . . . . ?
P51 C76 C81 C80 -173.18(16) . . . . ?
P51 C82 C83 C84 -175.32(15) . . . . ?
P51 C82 C87 C86 173.82(15) . . . . ?
N51 C52 C53 C54 -178.74(18) . . . . ?
N51 C52 C53 C58 -0.1(3) . . . . ?
N51 C52 C57 C56 179.86(18) . . . . ?
N51 C52 C57 C61 -0.4(3) . . . . ?
N52 P51 C76 C77 119.30(17) . . . . ?
N52 P51 C76 C81 -69.81(16) . . . . ?
N52 P51 C82 C83 -64.50(17) . . . . ?
N52 P51 C82 C87 118.22(15) . . . . ?
N52 C64 C65 C66 -169.24(17) . . . . ?
N52 C64 C65 C70 16.3(3) . . . . ?
N52 C64 C69 C68 169.84(17) . . . . ?
N52 C64 C69 C73 -15.0(3) . . . . ?
C51 N51 C52 C53 -96.4(2) . . . . ?
C51 N51 C52 C57 87.2(2) . . . . ?
C51 N52 C64 C65 -102.7(2) . . . . ?
C51 N52 C64 C69 82.1(2) . . . . ?
C52 N51 C51 N52 -177.18(16) . . . . ?
C52 C53 C54 C55 0.0(3) . . . . ?
C52 C53 C58 C59 103.4(2) . . . . ?
C52 C53 C58 C60 -134.4(2) . . . . ?
C52 C57 C61 C62 -91.3(2) . . . . ?
C52 C57 C61 C63 144.9(2) . . . . ?
C53 C52 C57 C56 3.6(3) . . . . ?
C53 C52 C57 C61 -176.64(19) . . . . ?
C53 C54 C55 C56 1.2(3) . . . . ?
C54 C53 C58 C59 -77.9(3) . . . . ?
C54 C53 C58 C60 44.2(3) . . . . ?
C54 C55 C56 C57 0.0(3) . . . . ?
C55 C56 C57 C52 -2.3(3) . . . . ?
C55 C56 C57 C61 177.9(2) . . . . ?
C56 C57 C61 C62 88.4(2) . . . . ?
C56 C57 C61 C63 -35.3(3) . . . . ?
C57 C52 C53 C54 -2.5(3) . . . . ?
C57 C52 C53 C58 176.2(2) . . . . ?
C58 C53 C54 C55 -178.7(2) . . . . ?
C64 N52 C51 N51 -173.36(17) . . . . ?
C64 C65 C66 C67 -1.8(3) . . . . ?
C64 C65 C70 C71 106.1(2) . . . . ?
C64 C65 C70 C72 -131.6(2) . . . . ?
C64 C69 C73 C74 -104.4(2) . . . . ?
C64 C69 C73 C75 134.4(2) . . . . ?
C65 C64 C69 C68 -5.1(3) . . . . ?
C65 C64 C69 C73 170.02(18) . . . . ?
C65 C66 C67 C68 -2.7(3) . . . . ?
C66 C65 C70 C71 -68.4(2) . . . . ?
C66 C65 C70 C72 54.0(2) . . . . ?
C66 C67 C68 C69 3.3(3) . . . . ?
C67 C68 C69 C64 0.5(3) . . . . ?
C67 C68 C69 C73 -174.9(2) . . . . ?
C68 C69 C73 C74 70.8(2) . . . . ?
C68 C69 C73 C75 -50.5(3) . . . . ?
C69 C64 C65 C66 5.7(3) . . . . ?
C69 C64 C65 C70 -168.77(18) . . . . ?
C70 C65 C66 C67 173.0(2) . . . . ?
C76 P51 N52 C51 117.20(14) . . . . ?
C76 P51 N52 C64 -73.15(16) . . . . ?
C76 P51 C82 C83 47.76(18) . . . . ?
C76 P51 C82 C87 -129.52(15) . . . . ?
C76 C77 C78 C79 -0.8(3) . . . . ?
C77 C76 C81 C80 -1.8(3) . . . . ?
C77 C78 C79 C80 -0.3(3) . . . . ?
C78 C79 C80 C81 0.4(3) . . . . ?
C79 C80 C81 C76 0.7(3) . . . . ?
C81 C76 C77 C78 1.8(3) . . . . ?
C82 P51 N52 C51 -131.13(14) . . . . ?
C82 P51 N52 C64 38.51(17) . . . . ?
C82 P51 C76 C77 8.32(19) . . . . ?
C82 P51 C76 C81 179.21(15) . . . . ?
C82 C83 C84 C85 0.9(3) . . . . ?
C83 C82 C87 C86 -3.6(3) . . . . ?
C83 C84 C85 C86 -2.1(3) . . . . ?
C84 C85 C86 C87 0.4(3) . . . . ?
C85 C86 C87 C82 2.4(3) . . . . ?
C87 C82 C83 C84 1.9(3) . . . . ?
C88 C89 C90 C91 -94.6(3) . . . . ?
C89 C88 C95 C94 39.2(3) . . . . ?
C89 C90 C91 C92 35.2(3) . . . . ?
C90 C91 C92 Rh51 -39.9(2) . . . . ?
C90 C91 C92 C93 40.2(3) . . . . ?
C91 C92 C93 Rh51 -100.16(19) . . . . ?
C91 C92 C93 C94 4.7(3) . . . . ?
C92 C93 C94 C95 -94.6(3) . . . . ?
C93 C94 C95 C88 37.0(3) . . . . ?
C95 C88 C89 Rh51 -97.2(2) . . . . ?
C95 C88 C89 C90 6.0(3) . . . . ?
C101 C102 C103 C104 -2.1(4) . . . . ?
C102 C101 C106 C105 0.3(4) . . . . ?
C102 C103 C104 C105 1.3(4) . . . . ?
C103 C104 C105 C106 0.1(5) . . . . ?
C104 C105 C106 C101 -0.9(4) . . . . ?
C106 C101 C102 C103 1.3(4) . . . . ?
C107 C101 C102 C103 -178.2(3) . . . . ?
C107 C101 C106 C105 179.7(3) . . . . ?

_iucr_refine_instructions_details 
;
    ga_vv12.res created by SHELXL-2014/7

TITL ga_vv12 - #2347 - in P-1 - superflip - smart
CELL 0.71073 10.9031 17.7677 24.9131 107.7505 96.045 96.2599
ZERR 4 0.0038 0.0067 0.0092 0.0125 0.009 0.013
LATT 1
SFAC C H B Cl F N P Rh
UNIT 196 248 4 4 16 8 4 4
SADI C99A Cl1 C99A Cl2 C99B Cl1 C99B Cl2
SADI B1 F1 B1 F2 B1 F3 B1 F4 B51 F51 B51 F52 B51 F53 B51 F54
SADI F1 F2 F1 F3 F1 F4 F2 F3 F2 F4 F3 F4 F51 F52 F51 F53 F51 F54 F52 F53 F52 =
 F54 F53 F54

L.S. 10
PLAN  55
SIZE 0.15 0.2 0.22
TEMP -173
BOND $H
CONF
HTAB
MORE -1
fmap 2
acta
OMIT 0 -1 1
OMIT 0 1 0
OMIT 1 0 0
OMIT 0 -1 2
REM <olex2.extras>
REM <HklSrc "%./ga_vv12.hkl">
REM </olex2.extras>

WGHT    0.046500    6.759100
FVAR       0.06820   0.75988
RH1   8    0.965852    0.340270    0.104074    11.00000    0.01077    0.00839 =
         0.00591    0.00241    0.00112    0.00020
P1    7    0.938798    0.309122    0.008676    11.00000    0.00811    0.00921 =
         0.00656    0.00258    0.00156    0.00000
N1    6    0.919060    0.215954    0.082662    11.00000    0.01342    0.01066 =
         0.00772    0.00450    0.00165    0.00096
N2    6    0.898671    0.204782   -0.013316    11.00000    0.01294    0.00929 =
         0.00619    0.00232    0.00158    0.00022
C1    1    0.898273    0.172703    0.029548    11.00000    0.01017    0.01022 =
         0.01068    0.00408    0.00238    0.00106
H1    2    0.883749    0.115872    0.017889    11.00000   -1.20000
C2    1    0.917093    0.175150    0.124431    11.00000    0.01813    0.00968 =
         0.00653    0.00397    0.00101    0.00095
C3    1    0.807391    0.166415    0.148039    11.00000    0.01943    0.01458 =
         0.01236    0.00649    0.00430    0.00279
C4    1    0.812424    0.134681    0.193012    11.00000    0.02654    0.02179 =
         0.01637    0.01162    0.00979    0.00543
AFIX  43
H4    2    0.739274    0.127201    0.209532    11.00000   -1.20000
AFIX   0
C5    1    0.921781    0.114008    0.213862    11.00000    0.03546    0.02095 =
         0.01408    0.01171    0.00594    0.00779
AFIX  43
H5    2    0.924403    0.095295    0.245788    11.00000   -1.20000
AFIX   0
C6    1    1.027474    0.120464    0.188409    11.00000    0.02594    0.01377 =
         0.01270    0.00648   -0.00208    0.00344
AFIX  43
H6    2    1.101399    0.104547    0.202441    11.00000   -1.20000
AFIX   0
C7    1    1.027557    0.149882    0.142563    11.00000    0.01915    0.01166 =
         0.01248    0.00595    0.00033    0.00151
C8    1    0.686981    0.188415    0.124681    11.00000    0.01763    0.02495 =
         0.01960    0.01304    0.00761    0.00410
AFIX  13
H8    2    0.709593    0.234555    0.110775    11.00000   -1.20000
AFIX   0
C9    1    0.617358    0.119151    0.073738    11.00000    0.02064    0.04078 =
         0.02565    0.00990    0.00249   -0.00128
AFIX 137
H9A   2    0.670874    0.105581    0.043996    11.00000   -1.50000
H9B   2    0.541131    0.134976    0.058667    11.00000   -1.50000
H9C   2    0.595491    0.072546    0.085931    11.00000   -1.50000
AFIX   0
C10   1    0.599624    0.214136    0.169208    11.00000    0.02562    0.03703 =
         0.03001    0.01674    0.01563    0.01263
AFIX 137
H10A  2    0.565762    0.167764    0.179393    11.00000   -1.50000
H10B  2    0.531038    0.236005    0.153379    11.00000   -1.50000
H10C  2    0.646285    0.255064    0.203289    11.00000   -1.50000
AFIX   0
C11   1    1.140779    0.151108    0.111027    11.00000    0.01787    0.01993 =
         0.01670    0.00848    0.00144    0.00360
AFIX  13
H11   2    1.107456    0.135315    0.069558    11.00000   -1.20000
AFIX   0
C12   1    1.218610    0.233567    0.126739    11.00000    0.02197    0.02392 =
         0.02983    0.01188    0.00311    0.00113
AFIX 137
H12A  2    1.165839    0.271448    0.119062    11.00000   -1.50000
H12B  2    1.286996    0.230585    0.103954    11.00000   -1.50000
H12C  2    1.252973    0.251620    0.167291    11.00000   -1.50000
AFIX   0
C13   1    1.224427    0.090191    0.117779    11.00000    0.02531    0.02662 =
         0.03061    0.01180    0.00811    0.01029
AFIX 137
H13A  2    1.264083    0.105600    0.157509    11.00000   -1.50000
H13B  2    1.288829    0.088559    0.092983    11.00000   -1.50000
H13C  2    1.174125    0.037267    0.107185    11.00000   -1.50000
AFIX   0
C14   1    0.890766    0.153826   -0.071773    11.00000    0.01600    0.01021 =
         0.00702    0.00197    0.00289    0.00042
C15   1    0.776848    0.136643   -0.108152    11.00000    0.01572    0.01307 =
         0.00970    0.00308    0.00100   -0.00239
C16   1    0.776359    0.096344   -0.165833    11.00000    0.02273    0.01729 =
         0.00955    0.00188   -0.00136   -0.00317
AFIX  43
H16   2    0.701044    0.085754   -0.191562    11.00000   -1.20000
AFIX   0
C17   1    0.883235    0.071497   -0.186326    11.00000    0.02829    0.01797 =
         0.00984    0.00074    0.00350   -0.00035
AFIX  43
H17   2    0.881559    0.045439   -0.225895    11.00000   -1.20000
AFIX   0
C18   1    0.992541    0.084736   -0.148992    11.00000    0.02259    0.01443 =
         0.01404    0.00256    0.00842    0.00298
AFIX  43
H18   2    1.064515    0.065286   -0.163133    11.00000   -1.20000
AFIX   0
C19   1    0.999559    0.125972   -0.091073    11.00000    0.01767    0.01054 =
         0.01050    0.00285    0.00391    0.00039
C20   1    0.653403    0.152488   -0.087218    11.00000    0.01295    0.01534 =
         0.01384    0.00399   -0.00090   -0.00172
AFIX  13
H20   2    0.671581    0.187529   -0.046540    11.00000   -1.20000
AFIX   0
C21   1    0.576998    0.073490   -0.089456    11.00000    0.01735    0.02085 =
         0.02908    0.00964    0.00380   -0.00247
AFIX 137
H21A  2    0.555821    0.038733   -0.129133    11.00000   -1.50000
H21B  2    0.500224    0.084310   -0.073214    11.00000   -1.50000
H21C  2    0.626154    0.046975   -0.067451    11.00000   -1.50000
AFIX   0
C22   1    0.577122    0.194928   -0.120887    11.00000    0.02060    0.02093 =
         0.02199    0.00727   -0.00364    0.00198
AFIX 137
H22A  2    0.626605    0.245230   -0.119312    11.00000   -1.50000
H22B  2    0.500872    0.206142   -0.104277    11.00000   -1.50000
H22C  2    0.555015    0.160605   -0.160644    11.00000   -1.50000
AFIX   0
C23   1    1.119516    0.133458   -0.051634    11.00000    0.01520    0.01356 =
         0.01563    0.00350    0.00423    0.00352
AFIX  13
H23   2    1.114412    0.172936   -0.013799    11.00000   -1.20000
AFIX   0
C24   1    1.129966    0.052161   -0.043279    11.00000    0.02778    0.01845 =
         0.01982    0.00748    0.00334    0.00766
AFIX 137
H24A  2    1.056064    0.034921   -0.028341    11.00000   -1.50000
H24B  2    1.204807    0.057001   -0.016248    11.00000   -1.50000
H24C  2    1.135698    0.012666   -0.079914    11.00000   -1.50000
AFIX   0
C25   1    1.236641    0.161826   -0.073230    11.00000    0.01491    0.02407 =
         0.02997    0.01048    0.00802    0.00566
AFIX 137
H25A  2    1.248978    0.120707   -0.107943    11.00000   -1.50000
H25B  2    1.309224    0.171512   -0.043942    11.00000   -1.50000
H25C  2    1.226693    0.211417   -0.081630    11.00000   -1.50000
AFIX   0
C26   1    0.803843    0.346235   -0.017228    11.00000    0.01001    0.01128 =
         0.00942    0.00327    0.00079    0.00079
C27   1    0.803302    0.387119   -0.057047    11.00000    0.01114    0.01259 =
         0.01355    0.00557    0.00113    0.00061
AFIX  43
H27   2    0.874887    0.393200   -0.074892    11.00000   -1.20000
AFIX   0
C28   1    0.697271    0.419006   -0.070532    11.00000    0.01435    0.01591 =
         0.01724    0.00898    0.00143    0.00205
AFIX  43
H28   2    0.696731    0.446493   -0.097809    11.00000   -1.20000
AFIX   0
C29   1    0.592714    0.410854   -0.044402    11.00000    0.01251    0.01881 =
         0.01950    0.00742    0.00123    0.00368
AFIX  43
H29   2    0.520171    0.431631   -0.054425    11.00000   -1.20000
AFIX   0
C30   1    0.594105    0.372177   -0.003441    11.00000    0.01167    0.02484 =
         0.01752    0.00945    0.00422    0.00416
AFIX  43
H30   2    0.523103    0.367430    0.015026    11.00000   -1.20000
AFIX   0
C31   1    0.699151    0.340668    0.010307    11.00000    0.01198    0.02047 =
         0.01224    0.00861    0.00261    0.00250
AFIX  43
H31   2    0.700294    0.315031    0.038668    11.00000   -1.20000
AFIX   0
C32   1    1.058763    0.326393   -0.032450    11.00000    0.00990    0.01048 =
         0.00943    0.00335    0.00257    0.00125
C33   1    1.038394    0.306502   -0.092070    11.00000    0.01235    0.01496 =
         0.00921    0.00465    0.00245    0.00224
AFIX  43
H33   2    0.960181    0.278525   -0.113032    11.00000   -1.20000
AFIX   0
C34   1    1.132883    0.327837   -0.120296    11.00000    0.01700    0.02093 =
         0.01246    0.00838    0.00616    0.00550
AFIX  43
H34   2    1.119795    0.313421   -0.160672    11.00000   -1.20000
AFIX   0
C35   1    1.246893    0.370352   -0.089543    11.00000    0.01391    0.02301 =
         0.01864    0.00903    0.00777    0.00247
AFIX  43
H35   2    1.309908    0.387122   -0.108786    11.00000   -1.20000
AFIX   0
C36   1    1.268125    0.388067   -0.031047    11.00000    0.00958    0.01765 =
         0.01936    0.00464    0.00435   -0.00006
AFIX  43
H36   2    1.346527    0.416036   -0.010301    11.00000   -1.20000
AFIX   0
C37   1    1.175401    0.365213   -0.002259    11.00000    0.01003    0.01462 =
         0.01282    0.00336    0.00235    0.00130
AFIX  43
H37   2    1.191505    0.376017    0.037798    11.00000   -1.20000
AFIX   0
C38   1    0.904522    0.373663    0.191185    11.00000    0.03885    0.01458 =
         0.01178    0.00597    0.01286    0.00296
AFIX  13
H38   2    0.841995    0.331821    0.196336    11.00000   -1.20000
AFIX   0
C39   1    1.024153    0.358933    0.197256    11.00000    0.04158    0.01202 =
         0.00645    0.00251   -0.00349    0.00149
AFIX  13
H39   2    1.033383    0.308583    0.206343    11.00000   -1.20000
AFIX   0
C40   1    1.140650    0.420606    0.215925    11.00000    0.03758    0.01481 =
         0.02107    0.00026   -0.01563    0.00222
AFIX  23
H40A  2    1.213397    0.393781    0.204912    11.00000   -1.20000
H40B  2    1.153394    0.443775    0.257974    11.00000   -1.20000
AFIX   0
C41   1    1.135161    0.488334    0.190011    11.00000    0.02330    0.01439 =
         0.02168    0.00120   -0.00797   -0.00203
AFIX  23
H41A  2    1.092915    0.529916    0.214094    11.00000   -1.20000
H41B  2    1.221282    0.512976    0.190331    11.00000   -1.20000
AFIX   0
C42   1    1.067015    0.460671    0.129497    11.00000    0.01835    0.01005 =
         0.01427    0.00079    0.00463   -0.00221
AFIX  13
H42   2    1.120135    0.470082    0.101130    11.00000   -1.20000
AFIX   0
C43   1    0.941465    0.462953    0.114651    11.00000    0.02129    0.01115 =
         0.01060    0.00508    0.00220    0.00131
AFIX  13
H43   2    0.921683    0.474241    0.078002    11.00000   -1.20000
AFIX   0
C44   1    0.849506    0.486533    0.155336    11.00000    0.02176    0.01710 =
         0.02456    0.00667    0.00808    0.00875
AFIX  23
H44A  2    0.764132    0.465836    0.134387    11.00000   -1.20000
H44B  2    0.857673    0.545571    0.169504    11.00000   -1.20000
AFIX   0
C45   1    0.865670    0.456006    0.206433    11.00000    0.03602    0.01871 =
         0.02209    0.00630    0.01868    0.00767
AFIX  23
H45A  2    0.929474    0.493948    0.236523    11.00000   -1.20000
H45B  2    0.785997    0.454260    0.222070    11.00000   -1.20000
AFIX   0

RH51  8    0.544024    0.160960    0.394002    11.00000    0.01253    0.00797 =
         0.00602    0.00251    0.00156   -0.00003
P51   7    0.560443    0.193971    0.489205    11.00000    0.00860    0.00835 =
         0.00658    0.00302    0.00146    0.00032
N51   6    0.584377    0.284962    0.413844    11.00000    0.01215    0.00967 =
         0.00947    0.00487    0.00288    0.00099
N52   6    0.594436    0.298480    0.510215    11.00000    0.01267    0.00836 =
         0.00695    0.00126    0.00192    0.00022
C51   1    0.598218    0.329454    0.466813    11.00000    0.00963    0.01041 =
         0.01086    0.00450    0.00264    0.00082
H51   2    0.613395    0.385625    0.477179    11.00000   -1.20000
C52   1    0.596432    0.326113    0.372306    11.00000    0.01432    0.00960 =
         0.00881    0.00453    0.00301    0.00175
C53   1    0.488631    0.341733    0.344158    11.00000    0.01604    0.01446 =
         0.01454    0.00730    0.00204    0.00239
C54   1    0.502543    0.379958    0.303580    11.00000    0.02168    0.01640 =
         0.01444    0.00758    0.00157    0.00613
AFIX  43
H54   2    0.430735    0.391133    0.284016    11.00000   -1.20000
AFIX   0
C55   1    0.618951    0.401906    0.291286    11.00000    0.02678    0.02182 =
         0.01628    0.01290    0.00953    0.00923
AFIX  43
H55   2    0.626810    0.428881    0.263967    11.00000   -1.20000
AFIX   0
C56   1    0.724499    0.384701    0.318694    11.00000    0.02182    0.02381 =
         0.02098    0.01494    0.01246    0.00676
AFIX  43
H56   2    0.804185    0.400080    0.309891    11.00000   -1.20000
AFIX   0
C57   1    0.715538    0.345077    0.359084    11.00000    0.01551    0.01353 =
         0.01398    0.00804    0.00531    0.00281
C58   1    0.358785    0.317072    0.355414    11.00000    0.01660    0.02846 =
         0.02288    0.01518    0.00300    0.00317
AFIX  13
H58   2    0.364203    0.277935    0.376824    11.00000   -1.20000
AFIX   0
C59   1    0.311373    0.389975    0.392551    11.00000    0.02391    0.04479 =
         0.02859   -0.00442    0.01062    0.00190
AFIX 137
H59A  2    0.372535    0.416412    0.426786    11.00000   -1.50000
H59B  2    0.231882    0.373190    0.403626    11.00000   -1.50000
H59C  2    0.299176    0.427257    0.371149    11.00000   -1.50000
AFIX   0
C60   1    0.264506    0.277502    0.300592    11.00000    0.02213    0.03120 =
         0.02440    0.01062   -0.00211    0.00256
AFIX 137
H60A  2    0.247130    0.317611    0.282309    11.00000   -1.50000
H60B  2    0.186918    0.254946    0.310185    11.00000   -1.50000
H60C  2    0.299547    0.234799    0.274438    11.00000   -1.50000
AFIX   0
C61   1    0.831288    0.324030    0.387394    11.00000    0.01419    0.01988 =
         0.02205    0.01239    0.00469    0.00179
AFIX  13
H61   2    0.804548    0.276612    0.399305    11.00000   -1.20000
AFIX   0
C62   1    0.891799    0.391985    0.440982    11.00000    0.01690    0.03202 =
         0.02637    0.01018    0.00163   -0.00067
AFIX 137
H62A  2    0.917496    0.439808    0.430761    11.00000   -1.50000
H62B  2    0.965019    0.376145    0.458633    11.00000   -1.50000
H62C  2    0.831703    0.403598    0.467933    11.00000   -1.50000
AFIX   0
C63   1    0.928412    0.301279    0.347470    11.00000    0.01999    0.03374 =
         0.03259    0.01603    0.01269    0.01124
AFIX 137
H63A  2    0.888020    0.261125    0.311631    11.00000   -1.50000
H63B  2    0.993559    0.279278    0.365535    11.00000   -1.50000
H63C  2    0.965823    0.348871    0.339689    11.00000   -1.50000
AFIX   0
C64   1    0.596905    0.349407    0.568486    11.00000    0.01441    0.00870 =
         0.00697    0.00104    0.00236   -0.00050
C65   1    0.708111    0.367601    0.606680    11.00000    0.01622    0.00990 =
         0.01031    0.00177    0.00081   -0.00155
C66   1    0.702605    0.404830    0.664280    11.00000    0.02480    0.01686 =
         0.00978    0.00071   -0.00138   -0.00155
AFIX  43
H66   2    0.776413    0.416353    0.691066    11.00000   -1.20000
AFIX   0
C67   1    0.592729    0.425295    0.683268    11.00000    0.03220    0.01948 =
         0.01037   -0.00105    0.00425    0.00222
AFIX  43
H67   2    0.590292    0.448551    0.722831    11.00000   -1.20000
AFIX   0
C68   1    0.486111    0.411695    0.644262    11.00000    0.02269    0.01619 =
         0.01515    0.00122    0.00840    0.00448
AFIX  43
H68   2    0.411640    0.428422    0.657304    11.00000   -1.20000
AFIX   0
C69   1    0.485318    0.373963    0.586165    11.00000    0.01702    0.00983 =
         0.01322    0.00334    0.00458    0.00213
C70   1    0.834985    0.355653    0.588281    11.00000    0.01347    0.01461 =
         0.01399    0.00340   -0.00049   -0.00183
AFIX  13
H70   2    0.821911    0.323239    0.546994    11.00000   -1.20000
AFIX   0
C71   1    0.909731    0.437381    0.595296    11.00000    0.02042    0.01741 =
         0.02551    0.00521    0.00287   -0.00475
AFIX 137
H71A  2    0.861211    0.465524    0.574365    11.00000   -1.50000
H71B  2    0.988536    0.429674    0.580217    11.00000   -1.50000
H71C  2    0.927123    0.469075    0.635779    11.00000   -1.50000
AFIX   0
C72   1    0.909601    0.312069    0.621470    11.00000    0.01883    0.02163 =
         0.01966    0.00568   -0.00388    0.00136
AFIX 137
H72A  2    0.930097    0.345294    0.661553    11.00000   -1.50000
H72B  2    0.986747    0.301651    0.605462    11.00000   -1.50000
H72C  2    0.859852    0.261290    0.618697    11.00000   -1.50000
AFIX   0
C73   1    0.367717    0.367443    0.545342    11.00000    0.01560    0.01398 =
         0.01537    0.00383    0.00448    0.00448
AFIX  13
H73   2    0.377376    0.332197    0.506653    11.00000   -1.20000
AFIX   0
C74   1    0.354893    0.451378    0.542192    11.00000    0.02840    0.02066 =
         0.02202    0.00952    0.00549    0.00725
AFIX 137
H74A  2    0.348902    0.487193    0.580198    11.00000   -1.50000
H74B  2    0.279521    0.448541    0.516045    11.00000   -1.50000
H74C  2    0.428081    0.471896    0.528327    11.00000   -1.50000
AFIX   0
C75   1    0.248652    0.333527    0.562605    11.00000    0.01646    0.02287 =
         0.03228    0.01230    0.00893    0.00698
AFIX 137
H75A  2    0.259150    0.282285    0.568308    11.00000   -1.50000
H75B  2    0.178417    0.325478    0.532460    11.00000   -1.50000
H75C  2    0.232086    0.371084    0.598112    11.00000   -1.50000
AFIX   0
C76   1    0.695957    0.159541    0.517314    11.00000    0.01031    0.01095 =
         0.01034    0.00361    0.00171    0.00177
C77   1    0.693881    0.116646    0.555954    11.00000    0.01129    0.01387 =
         0.01422    0.00686    0.00262    0.00223
AFIX  43
H77   2    0.620817    0.109363    0.572576    11.00000   -1.20000
AFIX   0
C78   1    0.798986    0.084614    0.570052    11.00000    0.01442    0.01607 =
         0.02131    0.01092    0.00231    0.00361
AFIX  43
H78   2    0.797835    0.056068    0.596668    11.00000   -1.20000
AFIX   0
C79   1    0.905346    0.094266    0.545346    11.00000    0.01117    0.01899 =
         0.02455    0.00840    0.00105    0.00421
AFIX  43
H79   2    0.976917    0.072524    0.555261    11.00000   -1.20000
AFIX   0
C80   1    0.907685    0.135669    0.506087    11.00000    0.01120    0.02298 =
         0.02191    0.00961    0.00562    0.00332
AFIX  43
H80   2    0.980449    0.141961    0.489053    11.00000   -1.20000
AFIX   0
C81   1    0.803253    0.167663    0.491992    11.00000    0.01234    0.01745 =
         0.01348    0.00679    0.00383    0.00197
AFIX  43
H81   2    0.804477    0.195386    0.464877    11.00000   -1.20000
AFIX   0
C82   1    0.439166    0.174623    0.528970    11.00000    0.01031    0.01066 =
         0.00951    0.00464    0.00255    0.00112
C83   1    0.457526    0.195719    0.588578    11.00000    0.01117    0.01404 =
         0.00925    0.00480    0.00189    0.00189
AFIX  43
H83   2    0.534808    0.224902    0.609826    11.00000   -1.20000
AFIX   0
C84   1    0.363093    0.174053    0.616527    11.00000    0.01434    0.01982 =
         0.01241    0.00812    0.00534    0.00366
AFIX  43
H84   2    0.375159    0.189018    0.656930    11.00000   -1.20000
AFIX   0
C85   1    0.250378    0.130261    0.585236    11.00000    0.01247    0.02064 =
         0.01978    0.01013    0.00704    0.00283
AFIX  43
H85   2    0.186704    0.113908    0.604329    11.00000   -1.20000
AFIX   0
C86   1    0.230796    0.110497    0.526504    11.00000    0.00929    0.01713 =
         0.01674    0.00551    0.00236    0.00126
AFIX  43
H86   2    0.153574    0.080948    0.505438    11.00000   -1.20000
AFIX   0
C87   1    0.324088    0.133836    0.498176    11.00000    0.00935    0.01382 =
         0.01155    0.00415    0.00168    0.00211
AFIX  43
H87   2    0.309384    0.122010    0.457996    11.00000   -1.20000
AFIX   0
C88   1    0.499130    0.141348    0.300536    11.00000    0.02960    0.01263 =
         0.00629    0.00364   -0.00075    0.00137
AFIX  13
H88   2    0.491013    0.191361    0.290814    11.00000   -1.20000
AFIX   0
C89   1    0.619224    0.128438    0.310383    11.00000    0.02754    0.01444 =
         0.01016    0.00517    0.00874    0.00373
AFIX  13
H89   2    0.682563    0.171248    0.306969    11.00000   -1.20000
AFIX   0
C90   1    0.661919    0.047237    0.297034    11.00000    0.03186    0.01765 =
         0.01719    0.00651    0.01270    0.00846
AFIX  23
H90A  2    0.744806    0.050688    0.284356    11.00000   -1.20000
H90B  2    0.602818    0.008395    0.265279    11.00000   -1.20000
AFIX   0
C91   1    0.670375    0.016756    0.348466    11.00000    0.02591    0.01603 =
         0.01760    0.00698    0.00662    0.00796
AFIX  23
H91A  2    0.663657   -0.042223    0.334511    11.00000   -1.20000
H91B  2    0.753477    0.038158    0.371662    11.00000   -1.20000
AFIX   0
C92   1    0.572160    0.039307    0.385925    11.00000    0.02558    0.00777 =
         0.00977    0.00303    0.00351    0.00178
AFIX  13
H92   2    0.587639    0.029006    0.423164    11.00000   -1.20000
AFIX   0
C93   1    0.447191    0.039723    0.367743    11.00000    0.02165    0.00974 =
         0.01348    0.00200    0.00264   -0.00287
AFIX  13
H93   2    0.389986    0.029717    0.394484    11.00000   -1.20000
AFIX   0
C94   1    0.387339    0.011245    0.306089    11.00000    0.02536    0.01367 =
         0.01707    0.00165   -0.00476   -0.00326
AFIX  23
H94A  2    0.301002   -0.015065    0.303319    11.00000   -1.20000
H94B  2    0.434014   -0.029173    0.283748    11.00000   -1.20000
AFIX   0
C95   1    0.383888    0.078906    0.279730    11.00000    0.03108    0.01667 =
         0.01748    0.00294   -0.01009   -0.00060
AFIX  23
H95A  2    0.375274    0.055709    0.237760    11.00000   -1.20000
H95B  2    0.309609    0.104971    0.289049    11.00000   -1.20000
AFIX   0

C101  1    0.827223    0.812286    0.269088    11.00000    0.04655    0.05427 =
         0.03109    0.00967    0.02166    0.01536
C102  1    0.857846    0.752772    0.290038    11.00000    0.03819    0.06338 =
         0.02637    0.01483    0.01145    0.02563
AFIX  43
H102  2    0.932766    0.763285    0.316008    11.00000   -1.20000
AFIX   0
C103  1    0.784567    0.676542    0.275316    11.00000    0.04466    0.04702 =
         0.02639    0.00312    0.01227    0.00357
AFIX  43
H103  2    0.809508    0.635843    0.289585    11.00000   -1.20000
AFIX   0
C104  1    0.671987    0.664851    0.238053    11.00000    0.05960    0.06310 =
         0.04214   -0.00420    0.02685    0.00462
AFIX  43
H104  2    0.618590    0.615129    0.227497    11.00000   -1.20000
AFIX   0
C105  1    0.637038    0.724572    0.216279    11.00000    0.04676    0.09083 =
         0.02575    0.00228    0.00797    0.03277
AFIX  43
H105  2    0.560828    0.715312    0.191346    11.00000   -1.20000
AFIX   0
C106  1    0.715703    0.798527    0.231605    11.00000    0.05221    0.10591 =
         0.02493    0.02213    0.01987    0.04945
AFIX  43
H106  2    0.693186    0.839028    0.216550    11.00000   -1.20000
AFIX   0
C107  1    0.910123    0.889940    0.284974    11.00000    0.07340    0.07170 =
         0.06323    0.02034    0.04941    0.00884
AFIX 137
H10D  2    0.897070    0.923781    0.322517    11.00000   -1.50000
H10E  2    0.890844    0.916567    0.256639    11.00000   -1.50000
H10F  2    0.997266    0.880814    0.286268    11.00000   -1.50000
AFIX   0

F1    5    0.533104    0.497110    0.122531    11.00000    0.04863    0.05468 =
         0.09153    0.05068    0.02080    0.01395
F2    5    0.551086    0.375455    0.129981    11.00000    0.06304    0.04820 =
         0.06528    0.03331    0.03457    0.03325
F3    5    0.363697    0.410799    0.109130    11.00000    0.04586    0.07830 =
         0.07854    0.02883   -0.03726   -0.00937
F4    5    0.467939    0.461488    0.196455    11.00000    0.11736    0.09284 =
         0.02142    0.01824    0.01672    0.05937
B1    3    0.478073    0.435871    0.140116    11.00000    0.02272    0.03605 =
         0.01921    0.01226    0.00085    0.00496
CL1   4    0.366501    0.803255    0.280256    11.00000    0.04799    0.04303 =
         0.04484    0.01783   -0.01677   -0.01042
CL2   4    0.131715    0.702842    0.225655    11.00000    0.04589    0.05405 =
         0.06353    0.03637   -0.02372   -0.01466
PART 1
C99A  1    0.290869    0.712418    0.232839    21.00000    0.04390    0.03064 =
         0.03480    0.00754    0.01000   -0.00371
AFIX  23
H99A  2    0.316929    0.705963    0.195001    21.00000   -1.20000
H99B  2    0.318107    0.668720    0.245871    21.00000   -1.20000
AFIX   0
PART 0
PART 2
C99B  1    0.210985    0.791604    0.269764   -21.00000    0.04713    0.02392 =
         0.03710    0.00959    0.00722    0.00196
AFIX  23
H99C  2    0.185849    0.834078    0.254753   -21.00000   -1.20000
H99D  2    0.182535    0.801198    0.307408   -21.00000   -1.20000
AFIX   0

PART 0
F51   5    0.155854    0.172682    0.390790    11.00000    0.06320    0.07227 =
         0.07219    0.03697   -0.02713   -0.02136
F52   5    0.079163    0.053248    0.398481    11.00000    0.08437    0.04198 =
         0.03033    0.01585   -0.00638    0.02744
F53   5   -0.047942    0.124804    0.364057    11.00000    0.03357    0.05789 =
         0.07040    0.04094    0.01822    0.02078
F54   5    0.091013    0.065920    0.311592    11.00000    0.08552    0.09392 =
         0.03079    0.02072    0.02104    0.04649
B51   3    0.069277    0.103738    0.366380    11.00000    0.02924    0.03912 =
         0.02236    0.01194    0.00065    0.01153
HKLF 4

REM  ga_vv12 - #2347 - in P-1 - superflip - smart
REM R1 =  0.0427 for   22684 Fo > 4sig(Fo)  and  0.0634 for all   30412 data
REM   1096 parameters refined using    100 restraints

END

WGHT      0.0466      6.7400

REM Instructions for potential hydrogen bonds
EQIV $1 x+1, y, z
HTAB C37 F3_$1

REM Highest difference peak  2.207,  deepest hole -1.111,  1-sigma level  0.106
Q1    1   0.7689  0.8652  0.2351  11.00000  0.05    2.21
Q2    1  -0.0028  0.0206  0.3946  11.00000  0.05    1.59
Q3    1   1.0065  0.8514  0.2963  11.00000  0.05    1.57
Q4    1   0.5665  0.6791  0.2140  11.00000  0.05    1.52
Q5    1   0.4247  0.4457  0.1010  11.00000  0.05    1.29
Q6    1   0.1871  0.6915  0.2082  11.00000  0.05    1.22
Q7    1   0.3695  0.3503  0.3857  11.00000  0.05    1.19
Q8    1   0.5029  0.1809  0.4030  11.00000  0.05    1.19
Q9    1   0.4809  0.1541  0.3821  11.00000  0.05    1.14
Q10   1  -0.0095  0.0318  0.3063  11.00000  0.05    1.11
Q11   1   0.4232  0.5369  0.1785  11.00000  0.05    1.09
Q12   1   0.3938  0.4167  0.1914  11.00000  0.05    1.09
Q13   1   0.9826  0.3224  0.1197  11.00000  0.05    0.97
Q14   1   0.9039  0.3347  0.0969  11.00000  0.05    0.96
Q15   1   0.2912  0.2632  0.3650  11.00000  0.05    0.92
Q16   1   0.1635  0.0784  0.3723  11.00000  0.05    0.92
Q17   1   0.5394  0.4576  0.1857  11.00000  0.05    0.86
Q18   1   0.9997  0.3177  0.0927  11.00000  0.05    0.82
Q19   1   0.3066  0.8110  0.2955  11.00000  0.05    0.80
Q20   1   1.0181  0.3550  0.1227  11.00000  0.05    0.80
Q21   1   0.5843  0.1848  0.4102  11.00000  0.05    0.80
Q22   1   0.3807  0.7592  0.2604  11.00000  0.05    0.79
Q23   1   0.6585  0.6094  0.2358  11.00000  0.05    0.76
Q24   1   1.1849  0.1096  0.1016  11.00000  0.05    0.74
Q25   1   0.7240  0.6428  0.2618  11.00000  0.05    0.74
Q26   1   0.2745  0.4088  0.3725  11.00000  0.05    0.73
Q27   1   0.3389  0.3295  0.1134  11.00000  0.05    0.72
Q28   1   0.5950  0.4777  0.1855  11.00000  0.05    0.71
Q29   1   0.0268  0.0582  0.3609  11.00000  0.05    0.71
Q30   1   0.3039  0.1513  0.5967  11.00000  0.05    0.71
Q31   1   0.1333  0.7392  0.2391  11.00000  0.05    0.68
Q32   1   0.7799  0.6441  0.2793  11.00000  0.05    0.67
Q33   1   1.1323  0.1820  0.1454  11.00000  0.05    0.66
Q34   1   1.1131  0.3414 -0.0164  11.00000  0.05    0.65
Q35   1   0.5985  0.3934 -0.0247  11.00000  0.05    0.65
Q36   1   0.5390  0.3419  0.3654  11.00000  0.05    0.65
Q37   1   0.8361  0.0908 -0.1683  11.00000  0.05    0.64
Q38   1   0.3833  0.1583  0.5143  11.00000  0.05    0.62
Q39   1   1.1938  0.3453 -0.1051  11.00000  0.05    0.61
Q40   1   0.5648  0.4293  0.1614  11.00000  0.05    0.60
Q41   1   1.2486  0.2205  0.1974  11.00000  0.05    0.60
Q42   1   0.3423  0.4225  0.1211  11.00000  0.05    0.60
Q43   1   0.8030  0.3623 -0.0395  11.00000  0.05    0.59
Q44   1   0.6887  0.1347  0.5315  11.00000  0.05    0.59
Q45   1   0.9538  0.1490 -0.0750  11.00000  0.05    0.58
Q46   1   0.4407  0.1059  0.2933  11.00000  0.05    0.58
Q47   1   0.6520  0.3563  0.5865  11.00000  0.05    0.58
Q48   1   0.7770  0.7308  0.2660  11.00000  0.05    0.58
Q49   1   0.5008  0.3675  0.3288  11.00000  0.05    0.57
Q50   1   0.8171  0.1454  0.1694  11.00000  0.05    0.57
Q51   1   0.5559  0.1293  0.2993  11.00000  0.05    0.57
Q52   1   0.9285  0.8286  0.2865  11.00000  0.05    0.56
Q53   1   0.7441  0.0977  0.5582  11.00000  0.05    0.56
Q54   1   0.7053  0.1411 -0.0987  11.00000  0.05    0.56
Q55   1   0.0150  0.1391  0.3877  11.00000  0.05    0.56
;
_shelx_res_checksum              30569
_olex2_submission_special_instructions 'No special instructions were received'

_diffrn_ambient_environment      'perfluoro polyether oil / N~2~'
_diffrn_radiation_monochromator  graphite
_diffrn_measurement_device       'three-circle diffractometer'
_diffrn_measurement_specimen_support 'polyimid foil'
_diffrn_detector                 'CCD plate'
_diffrn_detector_type            CCD-PXL-KAF2


#==end==


data_ga_vv9
_audit_creation_date             2016-01-25
_audit_update_record             '25.01.2016 18:23:55 CET UTC+01:00  encif 1.38'

_audit_block_code                ga_vv9
_audit_block_refno               2334
_audit_block_usercomment         'VV51, needle, red'

_vrf_PLAT972_ga_vv9
;
PROBLEM: Check Calcd Residual Density  1.51A From    Ir51      -3.18 eA-3  
RESPONSE: residual absorption (needle)
;
# end Validation Reply Form


_audit_creation_method           
;
Olex2 1.2
(compiled 2015.09.30 svn.r3233 for OlexSys, GUI svn.r5103)
;
_publ_section_references         
;
Dolomanov, O.V., Bourhis, L.J., Gildea, R.J, Howard, J.A.K. & Puschmann, H.
 (2009), J. Appl. Cryst. 42, 339-341.

Sheldrick, G.M. (2015). Acta Cryst. C71, 3-8.
;
_chemical_name_systematic        ?
_chemical_name_common            ?
_chemical_formula_moiety         'C39 H45 Ir N2 P, B F4, C H2 Cl2'
_chemical_formula_sum            'C40 H47 B Cl2 F4 Ir N2 P'
_chemical_formula_weight         936.67
_chemical_melting_point          ?
_exptl_crystal_description       needle
_exptl_crystal_colour            red
_diffrn_ambient_temperature      120(1)
_chemical_oxdiff_formula         'C49 H62 B1 Cl1 F4 Ir1 N2 P1'
_chemical_oxdiff_usercomment     'VV51, needle, red'
loop_
_atom_type_symbol
_atom_type_description
_atom_type_scat_dispersion_real
_atom_type_scat_dispersion_imag
_atom_type_scat_source
C C 0.0033 0.0016 'International Tables Vol C Tables 4.2.6.8 and 6.1.1.4'
H H 0.0000 0.0000 'International Tables Vol C Tables 4.2.6.8 and 6.1.1.4'
B B 0.0013 0.0007 'International Tables Vol C Tables 4.2.6.8 and 6.1.1.4'
Cl Cl 0.1484 0.1585 'International Tables Vol C Tables 4.2.6.8 and 6.1.1.4'
F F 0.0171 0.0103 'International Tables Vol C Tables 4.2.6.8 and 6.1.1.4'
Ir Ir -1.4442 7.9887 'International Tables Vol C Tables 4.2.6.8 and 6.1.1.4'
N N 0.0061 0.0033 'International Tables Vol C Tables 4.2.6.8 and 6.1.1.4'
P P 0.1023 0.0942 'International Tables Vol C Tables 4.2.6.8 and 6.1.1.4'

_shelx_space_group_comment       
;
The symmetry employed for this shelxl refinement is uniquely defined
by the following loop, which should always be used as a source of
symmetry information in preference to the above space-group names.
They are only intended as comments.
;
_space_group_crystal_system      triclinic
_space_group_IT_number           2
_space_group_name_H-M_alt        'P -1'
_symmetry_cell_setting           triclinic
_symmetry_space_group_name_h-m   'P -1'
_symmetry_int_tables_number      2
_chemical_absolute_configuration .

_space_group_name_Hall           '-P 1'
loop_
_symmetry_equiv_pos_as_xyz
'x, y, z'
'-x, -y, -z'

_cell_length_a                   12.47669(19)
_cell_length_b                   15.7562(2)
_cell_length_c                   19.5579(3)
_cell_angle_alpha                89.2424(12)
_cell_angle_beta                 89.4178(12)
_cell_angle_gamma                89.6008(12)
_cell_volume                     3844.17(10)
_cell_formula_units_Z            4
_cell_measurement_reflns_used    26573
_cell_measurement_temperature    120(1)
_cell_measurement_theta_max      28.2560
_cell_measurement_theta_min      3.5210
_shelx_estimated_absorpt_T_max   0.708
_shelx_estimated_absorpt_T_min   0.708
_exptl_absorpt_coefficient_mu    3.705
_exptl_absorpt_correction_T_max  0.918
_exptl_absorpt_correction_T_min  0.569
_exptl_absorpt_correction_type   gaussian
_exptl_absorpt_process_details   
;
CrysAlisPro 1.171.38.41p (Rigaku Oxford Diffraction, 2015)
Numerical absorption correction based on gaussian integration over
			a multifaceted crystal model
Empirical absorption correction using spherical harmonics,
 implemented in SCALE3 ABSPACK scaling algorithm.
;
_exptl_absorpt_special_details   ?
_exptl_crystal_colour_primary    red
_exptl_crystal_density_diffrn    1.618
_exptl_crystal_density_meas      ?
_exptl_crystal_density_method    ?
_exptl_crystal_F_000             1872
loop_
_exptl_crystal_face_index_h
_exptl_crystal_face_index_k
_exptl_crystal_face_index_l
_exptl_crystal_face_perp_dist
-1 5 27 0.1000
13 -11 11 0.0146
5 -8 -25 0.0994
13 15 1 0.0091
-13 -15 -1 0.0159
-13 10 -13 0.0253
_exptl_crystal_size_max          0.215
_exptl_crystal_size_mid          0.055
_exptl_crystal_size_min          0.025
loop_
_exptl_oxdiff_crystal_face_indexfrac_h
_exptl_oxdiff_crystal_face_indexfrac_k
_exptl_oxdiff_crystal_face_indexfrac_l
_exptl_oxdiff_crystal_face_x
_exptl_oxdiff_crystal_face_y
_exptl_oxdiff_crystal_face_z
-1.0000 5.0000 27.0000 0.0774 -0.9993 -0.0631
13.0000 -11.0000 11.0000 0.0101 -0.1727 -0.9618
5.0000 -8.0000 -25.0000 -0.0569 0.9915 -0.2110
13.0000 15.0000 0.9999 0.9746 -0.0399 -0.2101
-13.0000 -15.0000 -0.9999 -0.9746 0.0399 0.2101
-13.0000 10.0000 -13.0000 -0.0411 0.2514 0.9537

_exptl_transmission_factor_max   ?
_exptl_transmission_factor_min   ?
_diffrn_reflns_av_R_equivalents  0.0611
_diffrn_reflns_av_unetI/netI     0.0444
_diffrn_reflns_Laue_measured_fraction_full 0.998
_diffrn_reflns_Laue_measured_fraction_max 0.998
_diffrn_reflns_limit_h_max       15
_diffrn_reflns_limit_h_min       -15
_diffrn_reflns_limit_k_max       19
_diffrn_reflns_limit_k_min       -19
_diffrn_reflns_limit_l_max       24
_diffrn_reflns_limit_l_min       -24
_diffrn_reflns_number            80938
_diffrn_reflns_point_group_measured_fraction_full 0.998
_diffrn_reflns_point_group_measured_fraction_max 0.998
_diffrn_reflns_theta_full        25.242
_diffrn_reflns_theta_max         26.372
_diffrn_reflns_theta_min         3.300
_diffrn_ambient_environment      perfluoro
_diffrn_detector                 'CCD plate'
_diffrn_detector_area_resol_mean 7.9621
_diffrn_detector_type            Eos
_diffrn_measured_fraction_theta_full 0.998
_diffrn_measured_fraction_theta_max 0.998
_diffrn_measurement_details      
;
List of Runs (angles in degrees, time in seconds):

  # Type    Start    End  Width  t~exp~   \w     \q     \k     \f   Frames
--------------------------------------------------------------------------
  1  \w     -9.00  17.00   0.50   17.50    --   26.87 -19.00 -30.00   52
  2  \w     21.00  57.00   0.50   17.50    --   26.87 -77.00 150.00   72
  3  \w    -44.00  59.00   0.50   17.50    --   26.87 -80.00-129.58  206
  4  \w    -44.00  59.00   0.50   17.50    --   26.87 -80.00 -66.50  206
  5  \w    -43.00  59.00   0.50   17.50    --   26.87 -80.00 107.95  204
  6  \w     -4.00  22.00   0.50   17.50    --   26.87  79.00-159.10   52
  7  \w    -44.00  59.00   0.50   17.50    --   26.87 -80.00   0.58  206
  8  \w      1.00  99.00   0.50   17.50    --   26.87  38.00 -30.00  196
  9  \w     62.00  95.00   0.50   17.50    --   26.87  57.00  60.00   66
 10  \w      6.00  57.00   0.50   17.50    --   26.87  57.00-180.00  102
 11  \w      1.00  42.00   0.50   17.50    --   26.87  77.00 -90.00   82
 12  \w     27.00  53.00   0.50   17.50    --   26.87  57.00 120.00   52
 13  \w     -2.00  80.00   0.50   17.50    --   26.87  77.00   0.00  164
 14  \w     27.00  96.00   0.50   17.50    --   26.87  77.00-180.00  138
 15  \w     -3.00  37.00   0.50   17.50    --   26.87  77.00  90.00   80
 16  \w    -38.00   5.00   0.50   17.50    --   26.87 -77.00-180.00   86
 17  \w     30.00  57.00   0.50   17.50    --   26.87 -77.00-180.00   54
 18  \w      2.00  30.00   0.50   17.50    --   26.87  38.00-180.00   56
 19  \w     34.00  60.00   0.50   17.50    --   26.87  38.00-180.00   52
 20  \w    -43.00  -1.00   0.50   17.50    --   28.00 -79.00  71.38   84
 21  \w     27.00  60.00   0.50   17.50    --   28.00 -80.00  31.29   66
 22  \w     24.00  59.00   0.50   17.50    --   28.00 -79.00  71.38   70
;
_diffrn_measurement_device       'four-circle diffractometer'
_diffrn_measurement_device_type  'Agilent SuperNova, Dual, Cu at zero, Eos'
_diffrn_measurement_method       '\w scans'
_diffrn_orient_matrix_type       'CrysAlisPro convention (1999,Acta A55,543-557)'
_diffrn_orient_matrix_UB_11      0.0335099000
_diffrn_orient_matrix_UB_12      0.0361057000
_diffrn_orient_matrix_UB_13      -0.0025775000
_diffrn_orient_matrix_UB_21      0.0093176000
_diffrn_orient_matrix_UB_22      -0.0083944000
_diffrn_orient_matrix_UB_23      -0.0351102000
_diffrn_orient_matrix_UB_31      -0.0449742000
_diffrn_orient_matrix_UB_32      0.0255520000
_diffrn_orient_matrix_UB_33      -0.0087328000
_diffrn_radiation_monochromator  mirror
_diffrn_radiation_probe          x-ray
_diffrn_radiation_type           'Mo K\a'
_diffrn_radiation_wavelength     0.71073
_diffrn_source                   'microfocus X-Ray tube'
_diffrn_source_type              'Agilent SuperNova (Mo) X-ray Source'
_reflns_Friedel_coverage         0.000
_reflns_Friedel_fraction_full    .
_reflns_Friedel_fraction_max     .
_reflns_number_gt                13294
_reflns_number_total             15685
_reflns_odcompleteness_completeness 99.79
_reflns_odcompleteness_iscentric 1
_reflns_odcompleteness_theta     26.32
_reflns_special_details          
;
 Reflections were merged by SHELXL according to the crystal
 class for the calculation of statistics and refinement.
 
 _reflns_Friedel_fraction is defined as the number of unique
 Friedel pairs measured divided by the number that would be
 possible theoretically, ignoring centric projections and
 systematic absences.
;
_reflns_threshold_expression     'I > 2\s(I)'
_computing_cell_refinement       'CrysAlisPro 1.171.38.41p (Rigaku OD, 2015)'
_computing_data_collection       'CrysAlisPro 1.171.38.41p (Rigaku OD, 2015)'
_computing_data_reduction        'CrysAlisPro 1.171.38.41p (Rigaku OD, 2015)'
_computing_molecular_graphics    'Olex2 (Dolomanov et al., 2009)'
_computing_publication_material  'encif (Wadepohl, 2009-15); encifer 1.5 (CCDC, 2014)'
_computing_structure_refinement  'ShelXL (Sheldrick, 2015)'
_shelxl_version_number           2014/7
_computing_structure_solution    'SIR2011 (Giacovazzo et al., 2011)'
_refine_diff_density_max         2.317
_refine_diff_density_min         -2.827
_refine_diff_density_rms         0.158
_refine_ls_extinction_coef       .
_refine_ls_extinction_method     none
_refine_ls_goodness_of_fit_ref   1.196
_refine_ls_hydrogen_treatment    constr
_refine_ls_matrix_type           full
_refine_ls_number_parameters     959
_refine_ls_number_reflns         15685
_refine_ls_number_restraints     302
_refine_ls_R_factor_all          0.0620
_refine_ls_R_factor_gt           0.0511
_refine_ls_restrained_S_all      1.226
_refine_ls_shift/su_max          0.002
_refine_ls_shift/su_mean         0.000
_refine_ls_structure_factor_coef Fsqd
_refine_ls_weighting_details     'w=1/[\s^2^(Fo^2^)+45.9445P] where P=(Fo^2^+2Fc^2^)/3'
_refine_ls_weighting_scheme      calc
_refine_ls_wR_factor_gt          0.1092
_refine_ls_wR_factor_ref         0.1132
_refine_special_details          ?
_olex2_refinement_description    
;
1. Fixed Uiso
 At 1.2 times of:
  All C(H) groups, All C(H,H) groups
 At 1.5 times of:
  All C(H,H,H) groups
2. Restrained distances
 B1-F11 \\sim B1-F12 \\sim B1-F13 \\sim B1-F14 \\sim B2-F21 \\sim B2-F22A \\sim
B2-F23A \\sim B2-F24A \\sim B2-
 F22B \\sim B2-F23B \\sim B2-F24B
 with sigma of 0.02
 F11-F12 \\sim F11-F13 \\sim F11-F14 \\sim F12-F13 \\sim F12-F14 \\sim F13-F14
\\sim F21-F22A \\sim F21-
 F23A \\sim F21-F24A \\sim F22A-F23A \\sim F22A-F24A \\sim F23A-F24A \\sim
F21-F22B \\sim F21-F23B ~
 F21-F24B \\sim F22B-F23B \\sim F22B-F24B \\sim F23B-F24B
 with sigma of 0.02
 C91-Cl1 \\sim C91-Cl2 \\sim C92-Cl3 \\sim C92-Cl4
 with sigma of 0.02
 Cl1-Cl2 \\sim Cl3-Cl4
 with sigma of 0.02
3. Rigid body (RIGU) restrains
 B2, B1, F21, F22A, F23A, F24A, F22B, F23B, F24B, F11, F12, F13, F14
 with sigma for 1-2 distances of 0.004 and sigma for 1-3 distances of 0.004
4. Others
 Sof(F22B)=Sof(F23B)=Sof(F24B)=1-FVAR(1)
 Sof(F22A)=Sof(F23A)=Sof(F24A)=FVAR(1)
5.a Ternary CH refined with riding coordinates:
 C32(H32), C33(H33), C36(H36), C37(H37), C82(H82), C83(H83), C86(H86), C87(H87)
5.b Secondary CH2 refined with riding coordinates:
 C34(H34A,H34B), C35(H35A,H35B), C38(H38A,H38B), C39(H39A,H39B), C84(H84A,
 H84B), C85(H85A,H85B), C88(H88A,H88B), C89(H89A,H89B), C91(H91A,H91B),
 C92(H92A,H92B)
5.c Aromatic/amide H refined with riding coordinates:
 C1(H1), C4(H4), C6(H6), C13(H13), C15(H15), C21(H21), C22(H22), C23(H23),
 C24(H24), C25(H25), C27(H27), C28(H28), C29(H29), C30(H30), C31(H31), C51(H51),
  C54(H54), C56(H56), C63(H63), C65(H65), C71(H71), C72(H72), C73(H73),
 C74(H74), C75(H75), C77(H77), C78(H78), C79(H79), C80(H80), C81(H81)
5.d Idealised Me refined as rotating group:
 C8(H8A,H8B,H8C), C9(H9A,H9B,H9C), C10(H10A,H10B,H10C), C17(H17A,H17B,H17C),
 C18(H18A,H18B,H18C), C19(H19A,H19B,H19C), C58(H58A,H58B,H58C), C59(H59A,H59B,
 H59C), C60(H60A,H60B,H60C), C67(H67A,H67B,H67C), C68(H68A,H68B,H68C), C69(H69A,
 H69B,H69C)
;
_atom_sites_solution_hydrogens   geom
_atom_sites_solution_primary     dual
_atom_sites_solution_secondary   difmap
loop_
_atom_site_label
_atom_site_type_symbol
_atom_site_fract_x
_atom_site_fract_y
_atom_site_fract_z
_atom_site_U_iso_or_equiv
_atom_site_adp_type
_atom_site_occupancy
_atom_site_site_symmetry_order
_atom_site_calc_flag
_atom_site_refinement_flags_posn
_atom_site_refinement_flags_adp
_atom_site_refinement_flags_occupancy
_atom_site_disorder_assembly
_atom_site_disorder_group
Ir1 Ir 0.72258(2) 0.72536(2) 0.74738(2) 0.01607(7) Uani 1 1 d . . . . .
P1 P 0.77407(14) 0.73499(11) 0.63726(9) 0.0146(4) Uani 1 1 d . . . . .
N1 N 0.9131(5) 0.7438(4) 0.6439(3) 0.0156(12) Uani 1 1 d . . . . .
N2 N 0.8872(5) 0.7352(4) 0.7618(3) 0.0164(12) Uani 1 1 d . . . . .
C1 C 0.9501(6) 0.7434(4) 0.7090(4) 0.0181(15) Uani 1 1 d . . . . .
H1 H 1.0249 0.7494 0.7160 0.022 Uiso 1 1 calc R . . . .
C2 C 0.9869(5) 0.7629(4) 0.5881(4) 0.0152(14) Uani 1 1 d . . . . .
C3 C 1.0343(6) 0.6979(5) 0.5510(4) 0.0198(15) Uani 1 1 d . . . . .
C4 C 1.0998(6) 0.7192(5) 0.4955(4) 0.0223(16) Uani 1 1 d . . . . .
H4 H 1.1296 0.6749 0.4686 0.027 Uiso 1 1 calc R . . . .
C5 C 1.1232(6) 0.8021(5) 0.4778(4) 0.0225(16) Uani 1 1 d . . . . .
C6 C 1.0789(6) 0.8667(5) 0.5181(4) 0.0227(16) Uani 1 1 d . . . . .
H6 H 1.0953 0.9242 0.5073 0.027 Uiso 1 1 calc R . . . .
C7 C 1.0110(6) 0.8486(5) 0.5738(4) 0.0192(15) Uani 1 1 d . . . . .
C8 C 1.0176(7) 0.6047(5) 0.5675(5) 0.0305(19) Uani 1 1 d . . . . .
H8A H 1.0054 0.5972 0.6167 0.046 Uiso 1 1 calc GR . . . .
H8B H 1.0815 0.5724 0.5537 0.046 Uiso 1 1 calc GR . . . .
H8C H 0.9553 0.5842 0.5426 0.046 Uiso 1 1 calc GR . . . .
C9 C 1.1945(6) 0.8239(6) 0.4175(4) 0.0304(19) Uani 1 1 d . . . . .
H9A H 1.2589 0.8525 0.4335 0.046 Uiso 1 1 calc GR . . . .
H9B H 1.1557 0.8615 0.3859 0.046 Uiso 1 1 calc GR . . . .
H9C H 1.2152 0.7717 0.3939 0.046 Uiso 1 1 calc GR . . . .
C10 C 0.9690(6) 0.9220(5) 0.6153(4) 0.0236(16) Uani 1 1 d . . . . .
H10A H 0.9094 0.9494 0.5912 0.035 Uiso 1 1 calc GR . . . .
H10B H 1.0265 0.9632 0.6217 0.035 Uiso 1 1 calc GR . . . .
H10C H 0.9440 0.9010 0.6601 0.035 Uiso 1 1 calc GR . . . .
C11 C 0.9384(6) 0.7305(5) 0.8280(4) 0.0204(15) Uani 1 1 d . . . . .
C12 C 0.9651(6) 0.6487(5) 0.8543(4) 0.0239(17) Uani 1 1 d . . . . .
C13 C 1.0077(6) 0.6448(6) 0.9199(4) 0.0309(19) Uani 1 1 d . . . . .
H13 H 1.0269 0.5910 0.9388 0.037 Uiso 1 1 calc R . . . .
C14 C 1.0228(7) 0.7158(6) 0.9578(4) 0.033(2) Uani 1 1 d . . . . .
C15 C 0.9967(6) 0.7960(6) 0.9296(4) 0.033(2) Uani 1 1 d . . . . .
H15 H 1.0065 0.8454 0.9561 0.039 Uiso 1 1 calc R . . . .
C16 C 0.9568(6) 0.8041(6) 0.8634(4) 0.0281(18) Uani 1 1 d . . . . .
C17 C 0.9490(7) 0.5704(5) 0.8131(4) 0.0308(19) Uani 1 1 d . . . . .
H17A H 0.8745 0.5683 0.7979 0.046 Uiso 1 1 calc GR . . . .
H17B H 0.9649 0.5201 0.8413 0.046 Uiso 1 1 calc GR . . . .
H17C H 0.9971 0.5716 0.7731 0.046 Uiso 1 1 calc GR . . . .
C18 C 1.0638(8) 0.7096(8) 1.0310(5) 0.054(3) Uani 1 1 d . . . . .
H18A H 1.0497 0.6526 1.0496 0.081 Uiso 1 1 calc GR . . . .
H18B H 1.0269 0.7519 1.0592 0.081 Uiso 1 1 calc GR . . . .
H18C H 1.1411 0.7202 1.0312 0.081 Uiso 1 1 calc GR . . . .
C19 C 0.9349(7) 0.8900(5) 0.8319(5) 0.034(2) Uani 1 1 d . . . . .
H19A H 0.9914 0.9037 0.7985 0.051 Uiso 1 1 calc GR . . . .
H19B H 0.9336 0.9329 0.8678 0.051 Uiso 1 1 calc GR . . . .
H19C H 0.8654 0.8895 0.8090 0.051 Uiso 1 1 calc GR . . . .
C20 C 0.7514(5) 0.6385(4) 0.5901(4) 0.0172(14) Uani 1 1 d . . . . .
C21 C 0.7077(6) 0.6362(5) 0.5247(4) 0.0181(15) Uani 1 1 d . . . . .
H21 H 0.6895 0.6873 0.5011 0.022 Uiso 1 1 calc R . . . .
C22 C 0.6911(6) 0.5579(5) 0.4946(4) 0.0236(16) Uani 1 1 d . . . . .
H22 H 0.6619 0.5558 0.4500 0.028 Uiso 1 1 calc R . . . .
C23 C 0.7165(6) 0.4834(5) 0.5287(4) 0.0253(17) Uani 1 1 d . . . . .
H23 H 0.7079 0.4306 0.5066 0.030 Uiso 1 1 calc R . . . .
C24 C 0.7546(7) 0.4853(5) 0.5949(4) 0.0275(18) Uani 1 1 d . . . . .
H24 H 0.7685 0.4339 0.6192 0.033 Uiso 1 1 calc R . . . .
C25 C 0.7722(6) 0.5626(5) 0.6255(4) 0.0237(16) Uani 1 1 d . . . . .
H25 H 0.7986 0.5641 0.6708 0.028 Uiso 1 1 calc R . . . .
C26 C 0.7372(5) 0.8274(4) 0.5857(3) 0.0144(14) Uani 1 1 d . . . . .
C27 C 0.7728(5) 0.8388(4) 0.5178(4) 0.0174(14) Uani 1 1 d . . . . .
H27 H 0.8117 0.7950 0.4956 0.021 Uiso 1 1 calc R . . . .
C28 C 0.7511(6) 0.9144(5) 0.4836(4) 0.0183(15) Uani 1 1 d . . . . .
H28 H 0.7746 0.9224 0.4376 0.022 Uiso 1 1 calc R . . . .
C29 C 0.6948(7) 0.9784(5) 0.5168(4) 0.0274(18) Uani 1 1 d . . . . .
H29 H 0.6795 1.0301 0.4932 0.033 Uiso 1 1 calc R . . . .
C30 C 0.6606(7) 0.9675(5) 0.5838(4) 0.0284(18) Uani 1 1 d . . . . .
H30 H 0.6222 1.0116 0.6062 0.034 Uiso 1 1 calc R . . . .
C31 C 0.6827(6) 0.8922(5) 0.6181(4) 0.0217(16) Uani 1 1 d . . . . .
H31 H 0.6603 0.8850 0.6644 0.026 Uiso 1 1 calc R . . . .
C32 C 0.5537(6) 0.7510(6) 0.7348(4) 0.0273(18) Uani 1 1 d . . . . .
H32 H 0.5361 0.7799 0.6905 0.033 Uiso 1 1 calc R . . . .
C33 C 0.5736(6) 0.6634(5) 0.7288(4) 0.0259(17) Uani 1 1 d . . . . .
H33 H 0.5666 0.6421 0.6811 0.031 Uiso 1 1 calc R . . . .
C34 C 0.5507(7) 0.5970(6) 0.7837(4) 0.036(2) Uani 1 1 d . . . . .
H34A H 0.5891 0.5439 0.7719 0.044 Uiso 1 1 calc R . . . .
H34B H 0.4730 0.5848 0.7844 0.044 Uiso 1 1 calc R . . . .
C35 C 0.5845(7) 0.6243(5) 0.8551(4) 0.0304(19) Uani 1 1 d . . . . .
H35A H 0.5246 0.6557 0.8770 0.037 Uiso 1 1 calc R . . . .
H35B H 0.5995 0.5732 0.8835 0.037 Uiso 1 1 calc R . . . .
C36 C 0.6818(6) 0.6793(5) 0.8530(4) 0.0238(17) Uani 1 1 d . . . . .
H36 H 0.7443 0.6539 0.8777 0.029 Uiso 1 1 calc R . . . .
C37 C 0.6825(6) 0.7673(5) 0.8513(3) 0.0200(15) Uani 1 1 d . . . . .
H37 H 0.7437 0.7930 0.8761 0.024 Uiso 1 1 calc R . . . .
C38 C 0.5839(6) 0.8236(5) 0.8469(4) 0.0253(17) Uani 1 1 d . . . . .
H38A H 0.6060 0.8815 0.8330 0.030 Uiso 1 1 calc R . . . .
H38B H 0.5502 0.8271 0.8929 0.030 Uiso 1 1 calc R . . . .
C39 C 0.5010(6) 0.7919(6) 0.7965(4) 0.0291(18) Uani 1 1 d . . . . .
H39A H 0.4539 0.7500 0.8198 0.035 Uiso 1 1 calc R . . . .
H39B H 0.4557 0.8401 0.7810 0.035 Uiso 1 1 calc R . . . .
Ir51 Ir 0.23517(2) 0.27444(2) 0.75143(2) 0.01611(7) Uani 1 1 d . . . . .
P51 P 0.28254(14) 0.26715(12) 0.86147(9) 0.0152(4) Uani 1 1 d . . . . .
N51 N 0.4213(5) 0.2512(4) 0.8553(3) 0.0164(12) Uani 1 1 d . . . . .
N52 N 0.3981(4) 0.2512(4) 0.7367(3) 0.0166(12) Uani 1 1 d . . . . .
C51 C 0.4601(6) 0.2451(5) 0.7897(4) 0.0177(15) Uani 1 1 d . . . . .
H51 H 0.5347 0.2360 0.7827 0.021 Uiso 1 1 calc R . . . .
C52 C 0.4929(5) 0.2291(5) 0.9110(3) 0.0168(14) Uani 1 1 d . . . . .
C53 C 0.5391(6) 0.2941(5) 0.9488(4) 0.0217(16) Uani 1 1 d . . . . .
C54 C 0.6053(6) 0.2690(5) 1.0024(4) 0.0206(15) Uani 1 1 d . . . . .
H54 H 0.6364 0.3120 1.0293 0.025 Uiso 1 1 calc R . . . .
C55 C 0.6287(6) 0.1847(5) 1.0191(4) 0.0212(16) Uani 1 1 d . . . . .
C56 C 0.5832(6) 0.1226(5) 0.9782(4) 0.0214(16) Uani 1 1 d . . . . .
H56 H 0.5987 0.0646 0.9879 0.026 Uiso 1 1 calc R . . . .
C57 C 0.5160(6) 0.1424(5) 0.9239(4) 0.0189(15) Uani 1 1 d . . . . .
C58 C 0.4711(6) 0.0725(5) 0.8819(4) 0.0257(17) Uani 1 1 d . . . . .
H58A H 0.3929 0.0782 0.8802 0.039 Uiso 1 1 calc GR . . . .
H58B H 0.4900 0.0175 0.9026 0.039 Uiso 1 1 calc GR . . . .
H58C H 0.5009 0.0760 0.8354 0.039 Uiso 1 1 calc GR . . . .
C59 C 0.5233(7) 0.3872(5) 0.9336(4) 0.0272(18) Uani 1 1 d . . . . .
H59A H 0.5084 0.3954 0.8849 0.041 Uiso 1 1 calc GR . . . .
H59B H 0.5885 0.4181 0.9453 0.041 Uiso 1 1 calc GR . . . .
H59C H 0.4629 0.4088 0.9608 0.041 Uiso 1 1 calc GR . . . .
C60 C 0.7021(6) 0.1621(6) 1.0766(4) 0.0293(18) Uani 1 1 d . . . . .
H60A H 0.7738 0.1496 1.0583 0.044 Uiso 1 1 calc GR . . . .
H60B H 0.6746 0.1121 1.1012 0.044 Uiso 1 1 calc GR . . . .
H60C H 0.7060 0.2098 1.1081 0.044 Uiso 1 1 calc GR . . . .
C61 C 0.4502(6) 0.2449(5) 0.6696(4) 0.0213(16) Uani 1 1 d . . . . .
C62 C 0.4836(6) 0.3196(5) 0.6376(4) 0.0245(17) Uani 1 1 d . . . . .
C63 C 0.5233(6) 0.3127(6) 0.5697(4) 0.0283(19) Uani 1 1 d . . . . .
H63 H 0.5489 0.3620 0.5466 0.034 Uiso 1 1 calc R . . . .
C64 C 0.5257(6) 0.2362(6) 0.5366(4) 0.0303(19) Uani 1 1 d . . . . .
C65 C 0.4951(6) 0.1640(6) 0.5711(4) 0.0261(18) Uani 1 1 d . . . . .
H65 H 0.5008 0.1108 0.5489 0.031 Uiso 1 1 calc R . . . .
C66 C 0.4553(6) 0.1666(5) 0.6387(4) 0.0242(17) Uani 1 1 d . . . . .
C67 C 0.4818(7) 0.4028(5) 0.6732(4) 0.0311(19) Uani 1 1 d . . . . .
H67A H 0.4084 0.4158 0.6883 0.047 Uiso 1 1 calc GR . . . .
H67B H 0.5068 0.4475 0.6417 0.047 Uiso 1 1 calc GR . . . .
H67C H 0.5289 0.3998 0.7129 0.047 Uiso 1 1 calc GR . . . .
C68 C 0.5661(7) 0.2316(7) 0.4625(4) 0.039(2) Uani 1 1 d . . . . .
H68A H 0.5355 0.2788 0.4359 0.059 Uiso 1 1 calc GR . . . .
H68B H 0.5442 0.1777 0.4427 0.059 Uiso 1 1 calc GR . . . .
H68C H 0.6445 0.2354 0.4616 0.059 Uiso 1 1 calc GR . . . .
C69 C 0.4240(6) 0.0858(5) 0.6751(4) 0.0265(17) Uani 1 1 d . . . . .
H69A H 0.4818 0.0677 0.7056 0.040 Uiso 1 1 calc GR . . . .
H69B H 0.4113 0.0415 0.6415 0.040 Uiso 1 1 calc GR . . . .
H69C H 0.3584 0.0955 0.7019 0.040 Uiso 1 1 calc GR . . . .
C70 C 0.2387(5) 0.1776(4) 0.9132(4) 0.0169(14) Uani 1 1 d . . . . .
C71 C 0.2692(6) 0.1639(5) 0.9810(4) 0.0194(15) Uani 1 1 d . . . . .
H71 H 0.3109 0.2050 1.0036 0.023 Uiso 1 1 calc R . . . .
C72 C 0.2389(7) 0.0904(5) 1.0152(4) 0.0270(18) Uani 1 1 d . . . . .
H72 H 0.2594 0.0814 1.0613 0.032 Uiso 1 1 calc R . . . .
C73 C 0.1785(7) 0.0298(5) 0.9824(4) 0.0277(18) Uani 1 1 d . . . . .
H73 H 0.1568 -0.0200 1.0066 0.033 Uiso 1 1 calc R . . . .
C74 C 0.1498(6) 0.0414(5) 0.9153(4) 0.0282(18) Uani 1 1 d . . . . .
H74 H 0.1097 -0.0008 0.8928 0.034 Uiso 1 1 calc R . . . .
C75 C 0.1795(6) 0.1149(5) 0.8803(4) 0.0227(16) Uani 1 1 d . . . . .
H75 H 0.1597 0.1227 0.8338 0.027 Uiso 1 1 calc R . . . .
C76 C 0.2638(6) 0.3642(5) 0.9092(3) 0.0187(15) Uani 1 1 d . . . . .
C77 C 0.2236(6) 0.3696(5) 0.9757(4) 0.0199(15) Uani 1 1 d . . . . .
H77 H 0.2039 0.3195 1.0000 0.024 Uiso 1 1 calc R . . . .
C78 C 0.2122(6) 0.4480(5) 1.0065(4) 0.0235(16) Uani 1 1 d . . . . .
H78 H 0.1852 0.4514 1.0520 0.028 Uiso 1 1 calc R . . . .
C79 C 0.2402(6) 0.5218(5) 0.9708(4) 0.0263(17) Uani 1 1 d . . . . .
H79 H 0.2335 0.5753 0.9923 0.032 Uiso 1 1 calc R . . . .
C80 C 0.2779(6) 0.5174(5) 0.9041(4) 0.0242(17) Uani 1 1 d . . . . .
H80 H 0.2964 0.5678 0.8797 0.029 Uiso 1 1 calc R . . . .
C81 C 0.2888(6) 0.4390(5) 0.8729(4) 0.0239(16) Uani 1 1 d . . . . .
H81 H 0.3132 0.4360 0.8268 0.029 Uiso 1 1 calc R . . . .
C82 C 0.0639(6) 0.2640(5) 0.7669(4) 0.0241(17) Uani 1 1 d . . . . .
H82 H 0.0431 0.2416 0.8132 0.029 Uiso 1 1 calc R . . . .
C83 C 0.0942(6) 0.3501(5) 0.7664(4) 0.0259(17) Uani 1 1 d . . . . .
H83 H 0.0897 0.3771 0.8123 0.031 Uiso 1 1 calc R . . . .
C84 C 0.0782(7) 0.4111(5) 0.7077(4) 0.0319(19) Uani 1 1 d . . . . .
H84A H 0.1220 0.4623 0.7153 0.038 Uiso 1 1 calc R . . . .
H84B H 0.0021 0.4292 0.7068 0.038 Uiso 1 1 calc R . . . .
C85 C 0.1085(7) 0.3739(5) 0.6382(4) 0.0296(18) Uani 1 1 d . . . . .
H85A H 0.0456 0.3447 0.6193 0.036 Uiso 1 1 calc R . . . .
H85B H 0.1283 0.4206 0.6062 0.036 Uiso 1 1 calc R . . . .
C86 C 0.2008(6) 0.3119(5) 0.6433(4) 0.0228(16) Uani 1 1 d . . . . .
H86 H 0.2658 0.3296 0.6165 0.027 Uiso 1 1 calc R . . . .
C87 C 0.1903(6) 0.2253(5) 0.6504(4) 0.0221(16) Uani 1 1 d . . . . .
H87 H 0.2484 0.1921 0.6273 0.026 Uiso 1 1 calc R . . . .
C88 C 0.0857(6) 0.1781(5) 0.6582(4) 0.0254(17) Uani 1 1 d . . . . .
H88A H 0.1008 0.1194 0.6743 0.030 Uiso 1 1 calc R . . . .
H88B H 0.0511 0.1748 0.6130 0.030 Uiso 1 1 calc R . . . .
C89 C 0.0076(6) 0.2213(5) 0.7092(4) 0.0267(17) Uani 1 1 d . . . . .
H89A H -0.0361 0.2640 0.6842 0.032 Uiso 1 1 calc R . . . .
H89B H -0.0418 0.1780 0.7285 0.032 Uiso 1 1 calc R . . . .
F21 F 0.6684(4) 0.3373(3) 0.7990(3) 0.0528(15) Uani 1 1 d D U . . .
F22A F 0.7471(8) 0.4426(6) 0.8581(5) 0.075(3) Uani 0.699(11) 1 d D U P A 1
F23A F 0.7693(10) 0.4353(7) 0.7446(4) 0.087(4) Uani 0.699(11) 1 d D U P A 1
F24A F 0.8468(6) 0.3419(6) 0.8153(6) 0.069(3) Uani 0.699(11) 1 d D U P A 1
F22B F 0.8047(14) 0.3924(13) 0.8598(7) 0.059(5) Uani 0.301(11) 1 d D U P A 2
F23B F 0.7215(14) 0.4691(7) 0.7798(11) 0.061(5) Uani 0.301(11) 1 d D U P A 2
F24B F 0.8262(13) 0.3620(14) 0.7497(10) 0.089(7) Uani 0.301(11) 1 d D U P A 2
B2 B 0.7559(7) 0.3883(5) 0.8012(4) 0.042(2) Uani 1 1 d D U . . .
F11 F 0.1588(4) -0.1426(3) 0.7144(3) 0.0550(16) Uani 1 1 d D U . . .
F12 F 0.2626(8) -0.0476(5) 0.7658(4) 0.114(3) Uani 1 1 d D U . . .
F13 F 0.2067(5) -0.0219(4) 0.6594(4) 0.081(2) Uani 1 1 d D U . . .
F14 F 0.3297(5) -0.1198(4) 0.6794(5) 0.093(2) Uani 1 1 d D U . . .
B1 B 0.2353(7) -0.0830(5) 0.7058(5) 0.042(2) Uani 1 1 d D U . . .
Cl1 Cl 0.8776(3) 0.10674(19) 0.86271(16) 0.0644(8) Uani 1 1 d D . . . .
Cl2 Cl 0.7121(3) 0.0969(4) 0.7616(2) 0.1223(19) Uani 1 1 d D . . . .
C91 C 0.7700(7) 0.1593(7) 0.8246(5) 0.056(3) Uani 1 1 d D . . . .
H91A H 0.7951 0.2133 0.8038 0.067 Uiso 1 1 calc R . . . .
H91B H 0.7155 0.1730 0.8599 0.067 Uiso 1 1 calc R . . . .
Cl3 Cl 0.2150(2) -0.33378(17) 0.76733(12) 0.0471(6) Uani 1 1 d D . . . .
Cl4 Cl 0.3085(3) -0.40683(17) 0.64534(15) 0.0613(8) Uani 1 1 d D . . . .
C92 C 0.2750(8) -0.3125(5) 0.6867(4) 0.038(2) Uani 1 1 d D . . . .
H92A H 0.2248 -0.2790 0.6581 0.046 Uiso 1 1 calc R . . . .
H92B H 0.3405 -0.2783 0.6929 0.046 Uiso 1 1 calc R . . . .

loop_
_atom_site_aniso_label
_atom_site_aniso_U_11
_atom_site_aniso_U_22
_atom_site_aniso_U_33
_atom_site_aniso_U_23
_atom_site_aniso_U_13
_atom_site_aniso_U_12
Ir1 0.01607(15) 0.01957(15) 0.01259(14) -0.00021(10) 0.00071(10) -0.00188(11)
P1 0.0161(9) 0.0147(9) 0.0130(8) 0.0004(7) 0.0005(7) -0.0006(7)
N1 0.014(3) 0.018(3) 0.015(3) -0.001(2) 0.001(2) 0.001(2)
N2 0.016(3) 0.017(3) 0.016(3) 0.000(2) -0.003(2) 0.001(2)
C1 0.019(4) 0.016(4) 0.019(4) -0.002(3) -0.001(3) 0.002(3)
C2 0.010(3) 0.015(3) 0.020(4) 0.005(3) 0.004(3) 0.004(3)
C3 0.016(4) 0.023(4) 0.021(4) -0.001(3) 0.001(3) 0.005(3)
C4 0.015(4) 0.030(4) 0.022(4) -0.002(3) 0.002(3) 0.001(3)
C5 0.014(4) 0.036(5) 0.018(4) 0.006(3) -0.002(3) -0.003(3)
C6 0.017(4) 0.026(4) 0.025(4) 0.008(3) 0.001(3) -0.004(3)
C7 0.016(4) 0.020(4) 0.021(4) 0.004(3) -0.003(3) 0.002(3)
C8 0.028(5) 0.020(4) 0.043(5) 0.002(4) 0.012(4) 0.007(3)
C9 0.023(4) 0.048(5) 0.019(4) 0.008(4) 0.001(3) -0.004(4)
C10 0.021(4) 0.020(4) 0.030(4) 0.002(3) 0.001(3) 0.001(3)
C11 0.017(4) 0.030(4) 0.014(3) -0.001(3) 0.003(3) 0.002(3)
C12 0.016(4) 0.037(5) 0.019(4) 0.001(3) 0.002(3) 0.009(3)
C13 0.023(4) 0.047(5) 0.023(4) 0.005(4) 0.001(3) 0.008(4)
C14 0.021(4) 0.059(6) 0.019(4) -0.001(4) 0.001(3) 0.005(4)
C15 0.020(4) 0.050(6) 0.029(4) -0.018(4) -0.001(3) -0.004(4)
C16 0.022(4) 0.037(5) 0.025(4) -0.005(4) 0.004(3) -0.001(3)
C17 0.031(5) 0.027(4) 0.034(5) 0.003(4) 0.007(4) 0.007(4)
C18 0.040(6) 0.098(9) 0.025(5) -0.007(5) -0.005(4) 0.016(6)
C19 0.031(5) 0.035(5) 0.037(5) -0.013(4) 0.003(4) -0.011(4)
C20 0.013(3) 0.018(4) 0.020(4) -0.002(3) 0.000(3) -0.001(3)
C21 0.018(4) 0.019(4) 0.017(4) 0.001(3) -0.002(3) 0.000(3)
C22 0.026(4) 0.024(4) 0.021(4) -0.004(3) -0.004(3) -0.003(3)
C23 0.032(5) 0.017(4) 0.027(4) -0.005(3) 0.005(3) -0.010(3)
C24 0.032(5) 0.018(4) 0.032(4) 0.004(3) 0.005(3) -0.005(3)
C25 0.029(4) 0.021(4) 0.020(4) 0.002(3) 0.001(3) -0.002(3)
C26 0.014(3) 0.016(3) 0.013(3) 0.001(3) -0.003(3) -0.002(3)
C27 0.014(4) 0.017(4) 0.022(4) -0.003(3) 0.000(3) -0.001(3)
C28 0.017(4) 0.023(4) 0.015(3) 0.002(3) 0.000(3) 0.000(3)
C29 0.033(5) 0.018(4) 0.030(4) 0.007(3) -0.005(3) 0.007(3)
C30 0.032(5) 0.022(4) 0.031(4) 0.000(3) 0.002(3) 0.013(3)
C31 0.023(4) 0.024(4) 0.018(4) 0.000(3) -0.001(3) -0.001(3)
C32 0.015(4) 0.049(5) 0.018(4) 0.008(4) -0.009(3) 0.002(3)
C33 0.016(4) 0.041(5) 0.021(4) -0.002(3) 0.001(3) -0.016(3)
C34 0.036(5) 0.039(5) 0.034(5) -0.002(4) 0.006(4) -0.017(4)
C35 0.041(5) 0.026(4) 0.024(4) 0.002(3) 0.014(4) -0.005(4)
C36 0.025(4) 0.035(5) 0.011(3) 0.002(3) 0.001(3) 0.003(3)
C37 0.014(4) 0.035(4) 0.011(3) -0.005(3) 0.003(3) 0.000(3)
C38 0.022(4) 0.028(4) 0.026(4) -0.006(3) 0.005(3) 0.000(3)
C39 0.022(4) 0.039(5) 0.025(4) 0.004(4) -0.001(3) 0.005(4)
Ir51 0.01583(15) 0.02009(15) 0.01241(14) -0.00027(11) -0.00136(10) 0.00094(11)
P51 0.0151(9) 0.0175(9) 0.0131(8) 0.0002(7) -0.0007(7) -0.0010(7)
N51 0.016(3) 0.018(3) 0.015(3) 0.003(2) 0.001(2) -0.002(2)
N52 0.010(3) 0.025(3) 0.015(3) -0.001(2) 0.004(2) -0.001(2)
C51 0.011(3) 0.023(4) 0.020(4) 0.003(3) 0.000(3) -0.006(3)
C52 0.012(3) 0.025(4) 0.013(3) 0.003(3) 0.001(3) 0.001(3)
C53 0.021(4) 0.025(4) 0.019(4) 0.005(3) 0.002(3) -0.005(3)
C54 0.018(4) 0.025(4) 0.019(4) 0.000(3) 0.000(3) -0.006(3)
C55 0.013(4) 0.033(4) 0.018(4) 0.000(3) 0.003(3) 0.001(3)
C56 0.016(4) 0.028(4) 0.020(4) 0.002(3) 0.002(3) 0.000(3)
C57 0.015(4) 0.027(4) 0.014(3) 0.000(3) 0.003(3) -0.002(3)
C58 0.026(4) 0.023(4) 0.029(4) 0.000(3) -0.008(3) 0.007(3)
C59 0.028(4) 0.020(4) 0.034(4) 0.001(3) -0.010(3) -0.007(3)
C60 0.023(4) 0.043(5) 0.022(4) 0.000(4) -0.005(3) 0.006(4)
C61 0.015(4) 0.036(4) 0.013(3) 0.005(3) -0.002(3) -0.001(3)
C62 0.014(4) 0.037(5) 0.022(4) 0.001(3) 0.003(3) -0.001(3)
C63 0.012(4) 0.044(5) 0.029(4) 0.012(4) 0.002(3) -0.010(3)
C64 0.011(4) 0.053(6) 0.027(4) -0.001(4) -0.002(3) 0.001(4)
C65 0.012(4) 0.042(5) 0.024(4) -0.003(4) 0.002(3) 0.009(3)
C66 0.009(3) 0.045(5) 0.018(4) -0.003(3) -0.005(3) 0.001(3)
C67 0.032(5) 0.028(5) 0.033(5) 0.008(4) -0.008(4) -0.005(4)
C68 0.030(5) 0.065(7) 0.023(4) 0.006(4) 0.001(4) 0.001(4)
C69 0.022(4) 0.034(5) 0.023(4) -0.005(3) 0.001(3) 0.004(3)
C70 0.012(3) 0.019(4) 0.020(4) 0.000(3) 0.003(3) 0.000(3)
C71 0.022(4) 0.019(4) 0.017(4) -0.003(3) 0.003(3) -0.002(3)
C72 0.043(5) 0.022(4) 0.016(4) 0.001(3) 0.005(3) 0.006(3)
C73 0.032(5) 0.017(4) 0.033(4) 0.007(3) 0.010(3) -0.004(3)
C74 0.028(4) 0.022(4) 0.035(5) -0.004(3) -0.007(3) -0.006(3)
C75 0.017(4) 0.024(4) 0.027(4) 0.002(3) -0.003(3) 0.001(3)
C76 0.022(4) 0.021(4) 0.013(3) -0.002(3) -0.006(3) 0.005(3)
C77 0.020(4) 0.018(4) 0.021(4) 0.006(3) 0.001(3) 0.001(3)
C78 0.023(4) 0.026(4) 0.021(4) 0.001(3) 0.002(3) 0.006(3)
C79 0.022(4) 0.021(4) 0.036(5) -0.008(3) -0.004(3) 0.004(3)
C80 0.030(4) 0.016(4) 0.027(4) 0.005(3) -0.006(3) -0.002(3)
C81 0.033(5) 0.021(4) 0.018(4) 0.004(3) -0.003(3) 0.001(3)
C82 0.014(4) 0.038(5) 0.020(4) 0.004(3) -0.001(3) 0.005(3)
C83 0.021(4) 0.035(5) 0.022(4) -0.007(3) -0.003(3) 0.007(3)
C84 0.030(5) 0.029(5) 0.036(5) -0.004(4) -0.006(4) 0.013(4)
C85 0.031(5) 0.032(5) 0.025(4) 0.006(3) -0.003(3) 0.003(4)
C86 0.025(4) 0.033(4) 0.010(3) 0.002(3) 0.001(3) -0.003(3)
C87 0.022(4) 0.032(4) 0.012(3) -0.003(3) 0.000(3) 0.004(3)
C88 0.024(4) 0.027(4) 0.026(4) -0.003(3) -0.010(3) -0.001(3)
C89 0.021(4) 0.034(5) 0.025(4) -0.002(3) -0.001(3) 0.004(3)
F21 0.041(3) 0.043(3) 0.074(4) 0.008(3) -0.005(3) -0.008(2)
F22A 0.075(7) 0.076(6) 0.075(6) -0.022(5) 0.018(5) -0.038(5)
F23A 0.132(10) 0.074(7) 0.054(5) 0.024(5) -0.018(5) -0.046(6)
F24A 0.045(5) 0.068(6) 0.095(8) 0.009(5) -0.014(4) -0.002(4)
F22B 0.045(10) 0.068(12) 0.065(7) 0.007(7) -0.012(6) 0.003(8)
F23B 0.045(10) 0.047(6) 0.089(13) 0.012(6) -0.006(9) -0.005(6)
F24B 0.068(10) 0.097(14) 0.101(10) -0.012(9) 0.027(8) -0.001(9)
B2 0.034(4) 0.039(4) 0.052(5) 0.010(3) 0.000(3) -0.007(3)
F11 0.054(3) 0.030(3) 0.081(4) 0.012(3) 0.010(3) -0.002(2)
F12 0.186(9) 0.088(6) 0.069(4) 0.002(4) -0.003(5) -0.060(6)
F13 0.061(4) 0.066(4) 0.116(6) 0.052(4) -0.034(4) -0.024(3)
F14 0.065(4) 0.059(4) 0.154(7) -0.001(4) -0.004(4) 0.006(3)
B1 0.043(5) 0.025(4) 0.059(5) 0.011(4) -0.016(4) -0.004(3)
Cl1 0.074(2) 0.0495(17) 0.0690(19) 0.0170(14) 0.0005(15) 0.0157(14)
Cl2 0.065(2) 0.216(6) 0.088(3) -0.042(3) 0.003(2) -0.036(3)
C91 0.041(6) 0.071(8) 0.056(7) 0.001(6) 0.011(5) 0.004(5)
Cl3 0.0477(14) 0.0546(15) 0.0383(13) 0.0135(11) 0.0061(10) 0.0077(12)
Cl4 0.093(2) 0.0383(14) 0.0526(16) -0.0109(12) 0.0047(15) 0.0038(14)
C92 0.053(6) 0.027(5) 0.035(5) 0.003(4) 0.003(4) -0.004(4)

_geom_special_details            
;
 All esds (except the esd in the dihedral angle between two l.s. planes)
 are estimated using the full covariance matrix.  The cell esds are taken
 into account individually in the estimation of esds in distances, angles
 and torsion angles; correlations between esds in cell parameters are only
 used when they are defined by crystal symmetry.  An approximate (isotropic)
 treatment of cell esds is used for estimating esds involving l.s. planes.
;
loop_
_geom_bond_atom_site_label_1
_geom_bond_atom_site_label_2
_geom_bond_distance
_geom_bond_site_symmetry_2
_geom_bond_publ_flag
Ir1 P1 2.2447(18) . ?
Ir1 N2 2.083(6) . ?
Ir1 C32 2.158(7) . ?
Ir1 C33 2.142(7) . ?
Ir1 C36 2.236(7) . ?
Ir1 C37 2.198(7) . ?
P1 N1 1.748(6) . ?
P1 C20 1.814(7) . ?
P1 C26 1.820(7) . ?
N1 C1 1.358(9) . ?
N1 C2 1.450(8) . ?
N2 C1 1.297(9) . ?
N2 C11 1.451(9) . ?
C1 H1 0.9500 . ?
C2 C3 1.388(10) . ?
C2 C7 1.410(10) . ?
C3 C4 1.393(10) . ?
C3 C8 1.514(10) . ?
C4 H4 0.9500 . ?
C4 C5 1.380(11) . ?
C5 C6 1.402(11) . ?
C5 C9 1.508(10) . ?
C6 H6 0.9500 . ?
C6 C7 1.400(10) . ?
C7 C10 1.510(10) . ?
C8 H8A 0.9800 . ?
C8 H8B 0.9800 . ?
C8 H8C 0.9800 . ?
C9 H9A 0.9800 . ?
C9 H9B 0.9800 . ?
C9 H9C 0.9800 . ?
C10 H10A 0.9800 . ?
C10 H10B 0.9800 . ?
C10 H10C 0.9800 . ?
C11 C12 1.420(11) . ?
C11 C16 1.381(11) . ?
C12 C13 1.394(11) . ?
C12 C17 1.499(11) . ?
C13 H13 0.9500 . ?
C13 C14 1.366(13) . ?
C14 C15 1.409(13) . ?
C14 C18 1.527(12) . ?
C15 H15 0.9500 . ?
C15 C16 1.395(11) . ?
C16 C19 1.505(12) . ?
C17 H17A 0.9800 . ?
C17 H17B 0.9800 . ?
C17 H17C 0.9800 . ?
C18 H18A 0.9800 . ?
C18 H18B 0.9800 . ?
C18 H18C 0.9800 . ?
C19 H19A 0.9800 . ?
C19 H19B 0.9800 . ?
C19 H19C 0.9800 . ?
C20 C21 1.396(10) . ?
C20 C25 1.398(10) . ?
C21 H21 0.9500 . ?
C21 C22 1.391(10) . ?
C22 H22 0.9500 . ?
C22 C23 1.379(11) . ?
C23 H23 0.9500 . ?
C23 C24 1.385(11) . ?
C24 H24 0.9500 . ?
C24 C25 1.383(11) . ?
C25 H25 0.9500 . ?
C26 C27 1.404(10) . ?
C26 C31 1.380(10) . ?
C27 H27 0.9500 . ?
C27 C28 1.385(10) . ?
C28 H28 0.9500 . ?
C28 C29 1.389(10) . ?
C29 H29 0.9500 . ?
C29 C30 1.383(11) . ?
C30 H30 0.9500 . ?
C30 C31 1.383(11) . ?
C31 H31 0.9500 . ?
C32 H32 1.0000 . ?
C32 C33 1.407(12) . ?
C32 C39 1.516(11) . ?
C33 H33 1.0000 . ?
C33 C34 1.516(11) . ?
C34 H34A 0.9900 . ?
C34 H34B 0.9900 . ?
C34 C35 1.532(12) . ?
C35 H35A 0.9900 . ?
C35 H35B 0.9900 . ?
C35 C36 1.497(11) . ?
C36 H36 1.0000 . ?
C36 C37 1.385(11) . ?
C37 H37 1.0000 . ?
C37 C38 1.514(10) . ?
C38 H38A 0.9900 . ?
C38 H38B 0.9900 . ?
C38 C39 1.528(11) . ?
C39 H39A 0.9900 . ?
C39 H39B 0.9900 . ?
Ir51 P51 2.2389(17) . ?
Ir51 N52 2.082(6) . ?
Ir51 C82 2.162(7) . ?
Ir51 C83 2.138(7) . ?
Ir51 C86 2.233(7) . ?
Ir51 C87 2.210(7) . ?
P51 N51 1.751(6) . ?
P51 C70 1.809(7) . ?
P51 C76 1.814(7) . ?
N51 C51 1.370(9) . ?
N51 C52 1.453(9) . ?
N52 C51 1.301(9) . ?
N52 C61 1.463(9) . ?
C51 H51 0.9500 . ?
C52 C53 1.402(10) . ?
C52 C57 1.415(10) . ?
C53 C54 1.393(10) . ?
C53 C59 1.505(10) . ?
C54 H54 0.9500 . ?
C54 C55 1.393(11) . ?
C55 C56 1.399(10) . ?
C55 C60 1.496(10) . ?
C56 H56 0.9500 . ?
C56 C57 1.390(10) . ?
C57 C58 1.499(10) . ?
C58 H58A 0.9800 . ?
C58 H58B 0.9800 . ?
C58 H58C 0.9800 . ?
C59 H59A 0.9800 . ?
C59 H59B 0.9800 . ?
C59 H59C 0.9800 . ?
C60 H60A 0.9800 . ?
C60 H60B 0.9800 . ?
C60 H60C 0.9800 . ?
C61 C62 1.389(11) . ?
C61 C66 1.382(11) . ?
C62 C63 1.417(11) . ?
C62 C67 1.493(11) . ?
C63 H63 0.9500 . ?
C63 C64 1.376(12) . ?
C64 C65 1.370(12) . ?
C64 C68 1.531(11) . ?
C65 H65 0.9500 . ?
C65 C66 1.408(10) . ?
C66 C69 1.503(11) . ?
C67 H67A 0.9800 . ?
C67 H67B 0.9800 . ?
C67 H67C 0.9800 . ?
C68 H68A 0.9800 . ?
C68 H68B 0.9800 . ?
C68 H68C 0.9800 . ?
C69 H69A 0.9800 . ?
C69 H69B 0.9800 . ?
C69 H69C 0.9800 . ?
C70 C71 1.397(10) . ?
C70 C75 1.405(10) . ?
C71 H71 0.9500 . ?
C71 C72 1.382(10) . ?
C72 H72 0.9500 . ?
C72 C73 1.388(11) . ?
C73 H73 0.9500 . ?
C73 C74 1.374(11) . ?
C74 H74 0.9500 . ?
C74 C75 1.387(11) . ?
C75 H75 0.9500 . ?
C76 C77 1.392(10) . ?
C76 C81 1.404(10) . ?
C77 H77 0.9500 . ?
C77 C78 1.388(10) . ?
C78 H78 0.9500 . ?
C78 C79 1.392(11) . ?
C79 H79 0.9500 . ?
C79 C80 1.385(11) . ?
C80 H80 0.9500 . ?
C80 C81 1.390(11) . ?
C81 H81 0.9500 . ?
C82 H82 1.0000 . ?
C82 C83 1.411(11) . ?
C82 C89 1.504(11) . ?
C83 H83 1.0000 . ?
C83 C84 1.502(11) . ?
C84 H84A 0.9900 . ?
C84 H84B 0.9900 . ?
C84 C85 1.530(11) . ?
C85 H85A 0.9900 . ?
C85 H85B 0.9900 . ?
C85 C86 1.508(11) . ?
C86 H86 1.0000 . ?
C86 C87 1.376(11) . ?
C87 H87 1.0000 . ?
C87 C88 1.512(11) . ?
C88 H88A 0.9900 . ?
C88 H88B 0.9900 . ?
C88 C89 1.548(11) . ?
C89 H89A 0.9900 . ?
C89 H89B 0.9900 . ?
F21 B2 1.361(9) . ?
F22A B2 1.416(10) . ?
F23A B2 1.333(9) . ?
F24A B2 1.373(9) . ?
F22B B2 1.307(11) . ?
F23B B2 1.402(11) . ?
F24B B2 1.394(11) . ?
F11 B1 1.350(9) . ?
F12 B1 1.354(10) . ?
F13 B1 1.363(9) . ?
F14 B1 1.406(10) . ?
Cl1 C91 1.741(9) . ?
Cl2 C91 1.751(10) . ?
C91 H91A 0.9900 . ?
C91 H91B 0.9900 . ?
Cl3 C92 1.768(8) . ?
Cl4 C92 1.748(8) . ?
C92 H92A 0.9900 . ?
C92 H92B 0.9900 . ?

loop_
_geom_angle_atom_site_label_1
_geom_angle_atom_site_label_2
_geom_angle_atom_site_label_3
_geom_angle
_geom_angle_site_symmetry_1
_geom_angle_site_symmetry_3
_geom_angle_publ_flag
N2 Ir1 P1 81.49(16) . . ?
N2 Ir1 C32 164.9(3) . . ?
N2 Ir1 C33 156.9(3) . . ?
N2 Ir1 C36 96.7(3) . . ?
N2 Ir1 C37 93.7(2) . . ?
C32 Ir1 P1 98.7(2) . . ?
C32 Ir1 C36 87.0(3) . . ?
C32 Ir1 C37 80.6(3) . . ?
C33 Ir1 P1 96.0(2) . . ?
C33 Ir1 C32 38.2(3) . . ?
C33 Ir1 C36 79.7(3) . . ?
C33 Ir1 C37 96.4(3) . . ?
C36 Ir1 P1 164.7(2) . . ?
C37 Ir1 P1 158.4(2) . . ?
C37 Ir1 C36 36.4(3) . . ?
N1 P1 Ir1 102.0(2) . . ?
N1 P1 C20 105.8(3) . . ?
N1 P1 C26 103.2(3) . . ?
C20 P1 Ir1 113.3(2) . . ?
C20 P1 C26 110.2(3) . . ?
C26 P1 Ir1 120.4(2) . . ?
C1 N1 P1 114.7(5) . . ?
C1 N1 C2 119.0(6) . . ?
C2 N1 P1 125.7(5) . . ?
C1 N2 Ir1 119.3(5) . . ?
C1 N2 C11 116.5(6) . . ?
C11 N2 Ir1 124.1(5) . . ?
N1 C1 H1 118.8 . . ?
N2 C1 N1 122.4(7) . . ?
N2 C1 H1 118.8 . . ?
C3 C2 N1 120.5(6) . . ?
C3 C2 C7 121.2(6) . . ?
C7 C2 N1 118.3(6) . . ?
C2 C3 C4 118.5(7) . . ?
C2 C3 C8 123.4(7) . . ?
C4 C3 C8 118.1(7) . . ?
C3 C4 H4 118.7 . . ?
C5 C4 C3 122.6(7) . . ?
C5 C4 H4 118.7 . . ?
C4 C5 C6 118.0(7) . . ?
C4 C5 C9 121.7(7) . . ?
C6 C5 C9 120.3(7) . . ?
C5 C6 H6 119.2 . . ?
C7 C6 C5 121.6(7) . . ?
C7 C6 H6 119.2 . . ?
C2 C7 C10 124.0(7) . . ?
C6 C7 C2 118.0(7) . . ?
C6 C7 C10 118.0(7) . . ?
C3 C8 H8A 109.5 . . ?
C3 C8 H8B 109.5 . . ?
C3 C8 H8C 109.5 . . ?
H8A C8 H8B 109.5 . . ?
H8A C8 H8C 109.5 . . ?
H8B C8 H8C 109.5 . . ?
C5 C9 H9A 109.5 . . ?
C5 C9 H9B 109.5 . . ?
C5 C9 H9C 109.5 . . ?
H9A C9 H9B 109.5 . . ?
H9A C9 H9C 109.5 . . ?
H9B C9 H9C 109.5 . . ?
C7 C10 H10A 109.5 . . ?
C7 C10 H10B 109.5 . . ?
C7 C10 H10C 109.5 . . ?
H10A C10 H10B 109.5 . . ?
H10A C10 H10C 109.5 . . ?
H10B C10 H10C 109.5 . . ?
C12 C11 N2 117.7(6) . . ?
C16 C11 N2 119.6(7) . . ?
C16 C11 C12 122.8(7) . . ?
C11 C12 C17 121.4(7) . . ?
C13 C12 C11 117.0(8) . . ?
C13 C12 C17 121.7(8) . . ?
C12 C13 H13 119.0 . . ?
C14 C13 C12 122.0(8) . . ?
C14 C13 H13 119.0 . . ?
C13 C14 C15 119.4(8) . . ?
C13 C14 C18 121.1(9) . . ?
C15 C14 C18 119.5(9) . . ?
C14 C15 H15 119.4 . . ?
C16 C15 C14 121.1(8) . . ?
C16 C15 H15 119.4 . . ?
C11 C16 C15 117.6(8) . . ?
C11 C16 C19 121.3(7) . . ?
C15 C16 C19 121.1(8) . . ?
C12 C17 H17A 109.5 . . ?
C12 C17 H17B 109.5 . . ?
C12 C17 H17C 109.5 . . ?
H17A C17 H17B 109.5 . . ?
H17A C17 H17C 109.5 . . ?
H17B C17 H17C 109.5 . . ?
C14 C18 H18A 109.5 . . ?
C14 C18 H18B 109.5 . . ?
C14 C18 H18C 109.5 . . ?
H18A C18 H18B 109.5 . . ?
H18A C18 H18C 109.5 . . ?
H18B C18 H18C 109.5 . . ?
C16 C19 H19A 109.5 . . ?
C16 C19 H19B 109.5 . . ?
C16 C19 H19C 109.5 . . ?
H19A C19 H19B 109.5 . . ?
H19A C19 H19C 109.5 . . ?
H19B C19 H19C 109.5 . . ?
C21 C20 P1 124.4(6) . . ?
C21 C20 C25 119.7(7) . . ?
C25 C20 P1 115.7(5) . . ?
C20 C21 H21 120.5 . . ?
C22 C21 C20 119.0(7) . . ?
C22 C21 H21 120.5 . . ?
C21 C22 H22 119.6 . . ?
C23 C22 C21 120.9(7) . . ?
C23 C22 H22 119.6 . . ?
C22 C23 H23 119.9 . . ?
C22 C23 C24 120.2(7) . . ?
C24 C23 H23 119.9 . . ?
C23 C24 H24 120.2 . . ?
C25 C24 C23 119.7(7) . . ?
C25 C24 H24 120.2 . . ?
C20 C25 H25 119.8 . . ?
C24 C25 C20 120.4(7) . . ?
C24 C25 H25 119.8 . . ?
C27 C26 P1 122.5(5) . . ?
C31 C26 P1 117.3(5) . . ?
C31 C26 C27 119.8(6) . . ?
C26 C27 H27 120.2 . . ?
C28 C27 C26 119.7(6) . . ?
C28 C27 H27 120.2 . . ?
C27 C28 H28 120.1 . . ?
C27 C28 C29 119.7(7) . . ?
C29 C28 H28 120.2 . . ?
C28 C29 H29 119.7 . . ?
C30 C29 C28 120.6(7) . . ?
C30 C29 H29 119.7 . . ?
C29 C30 H30 120.2 . . ?
C29 C30 C31 119.7(7) . . ?
C31 C30 H30 120.2 . . ?
C26 C31 C30 120.5(7) . . ?
C26 C31 H31 119.7 . . ?
C30 C31 H31 119.7 . . ?
Ir1 C32 H32 113.6 . . ?
C33 C32 Ir1 70.3(4) . . ?
C33 C32 H32 113.6 . . ?
C33 C32 C39 124.4(7) . . ?
C39 C32 Ir1 113.8(5) . . ?
C39 C32 H32 113.6 . . ?
Ir1 C33 H33 113.8 . . ?
C32 C33 Ir1 71.5(4) . . ?
C32 C33 H33 113.8 . . ?
C32 C33 C34 125.3(7) . . ?
C34 C33 Ir1 110.7(5) . . ?
C34 C33 H33 113.8 . . ?
C33 C34 H34A 108.9 . . ?
C33 C34 H34B 108.9 . . ?
C33 C34 C35 113.2(7) . . ?
H34A C34 H34B 107.8 . . ?
C35 C34 H34A 108.9 . . ?
C35 C34 H34B 108.9 . . ?
C34 C35 H35A 109.2 . . ?
C34 C35 H35B 109.2 . . ?
H35A C35 H35B 107.9 . . ?
C36 C35 C34 112.2(6) . . ?
C36 C35 H35A 109.2 . . ?
C36 C35 H35B 109.2 . . ?
Ir1 C36 H36 113.3 . . ?
C35 C36 Ir1 112.7(5) . . ?
C35 C36 H36 113.3 . . ?
C37 C36 Ir1 70.3(4) . . ?
C37 C36 C35 126.2(7) . . ?
C37 C36 H36 113.3 . . ?
Ir1 C37 H37 114.2 . . ?
C36 C37 Ir1 73.3(4) . . ?
C36 C37 H37 114.2 . . ?
C36 C37 C38 125.1(7) . . ?
C38 C37 Ir1 107.8(5) . . ?
C38 C37 H37 114.2 . . ?
C37 C38 H38A 108.9 . . ?
C37 C38 H38B 108.9 . . ?
C37 C38 C39 113.3(6) . . ?
H38A C38 H38B 107.7 . . ?
C39 C38 H38A 108.9 . . ?
C39 C38 H38B 108.9 . . ?
C32 C39 C38 111.6(6) . . ?
C32 C39 H39A 109.3 . . ?
C32 C39 H39B 109.3 . . ?
C38 C39 H39A 109.3 . . ?
C38 C39 H39B 109.3 . . ?
H39A C39 H39B 108.0 . . ?
N52 Ir51 P51 81.94(16) . . ?
N52 Ir51 C82 165.5(3) . . ?
N52 Ir51 C83 156.2(3) . . ?
N52 Ir51 C86 96.2(3) . . ?
N52 Ir51 C87 94.0(3) . . ?
C82 Ir51 P51 97.6(2) . . ?
C82 Ir51 C86 87.4(3) . . ?
C82 Ir51 C87 80.6(3) . . ?
C83 Ir51 P51 96.5(2) . . ?
C83 Ir51 C82 38.3(3) . . ?
C83 Ir51 C86 80.0(3) . . ?
C83 Ir51 C87 96.2(3) . . ?
C86 Ir51 P51 167.0(2) . . ?
C87 Ir51 P51 156.6(2) . . ?
C87 Ir51 C86 36.1(3) . . ?
N51 P51 Ir51 102.1(2) . . ?
N51 P51 C70 103.0(3) . . ?
N51 P51 C76 105.9(3) . . ?
C70 P51 Ir51 119.0(2) . . ?
C70 P51 C76 109.4(3) . . ?
C76 P51 Ir51 115.4(2) . . ?
C51 N51 P51 114.5(5) . . ?
C51 N51 C52 118.0(6) . . ?
C52 N51 P51 126.4(5) . . ?
C51 N52 Ir51 119.1(5) . . ?
C51 N52 C61 116.7(6) . . ?
C61 N52 Ir51 124.2(4) . . ?
N51 C51 H51 118.9 . . ?
N52 C51 N51 122.3(6) . . ?
N52 C51 H51 118.9 . . ?
C53 C52 N51 119.2(6) . . ?
C53 C52 C57 122.1(7) . . ?
C57 C52 N51 118.6(6) . . ?
C52 C53 C59 124.0(7) . . ?
C54 C53 C52 116.6(7) . . ?
C54 C53 C59 119.4(7) . . ?
C53 C54 H54 118.0 . . ?
C53 C54 C55 124.0(7) . . ?
C55 C54 H54 118.0 . . ?
C54 C55 C56 116.9(7) . . ?
C54 C55 C60 121.3(7) . . ?
C56 C55 C60 121.8(7) . . ?
C55 C56 H56 118.7 . . ?
C57 C56 C55 122.6(7) . . ?
C57 C56 H56 118.7 . . ?
C52 C57 C58 122.7(6) . . ?
C56 C57 C52 117.7(7) . . ?
C56 C57 C58 119.6(7) . . ?
C57 C58 H58A 109.5 . . ?
C57 C58 H58B 109.5 . . ?
C57 C58 H58C 109.5 . . ?
H58A C58 H58B 109.5 . . ?
H58A C58 H58C 109.5 . . ?
H58B C58 H58C 109.5 . . ?
C53 C59 H59A 109.5 . . ?
C53 C59 H59B 109.5 . . ?
C53 C59 H59C 109.5 . . ?
H59A C59 H59B 109.5 . . ?
H59A C59 H59C 109.5 . . ?
H59B C59 H59C 109.5 . . ?
C55 C60 H60A 109.5 . . ?
C55 C60 H60B 109.5 . . ?
C55 C60 H60C 109.5 . . ?
H60A C60 H60B 109.5 . . ?
H60A C60 H60C 109.5 . . ?
H60B C60 H60C 109.5 . . ?
C62 C61 N52 118.0(7) . . ?
C66 C61 N52 118.6(7) . . ?
C66 C61 C62 123.2(7) . . ?
C61 C62 C63 116.7(7) . . ?
C61 C62 C67 122.1(7) . . ?
C63 C62 C67 121.1(7) . . ?
C62 C63 H63 119.3 . . ?
C64 C63 C62 121.5(8) . . ?
C64 C63 H63 119.3 . . ?
C63 C64 C68 120.1(8) . . ?
C65 C64 C63 119.5(8) . . ?
C65 C64 C68 120.4(8) . . ?
C64 C65 H65 119.2 . . ?
C64 C65 C66 121.6(8) . . ?
C66 C65 H65 119.2 . . ?
C61 C66 C65 117.4(8) . . ?
C61 C66 C69 122.6(7) . . ?
C65 C66 C69 119.9(7) . . ?
C62 C67 H67A 109.5 . . ?
C62 C67 H67B 109.5 . . ?
C62 C67 H67C 109.5 . . ?
H67A C67 H67B 109.5 . . ?
H67A C67 H67C 109.5 . . ?
H67B C67 H67C 109.5 . . ?
C64 C68 H68A 109.5 . . ?
C64 C68 H68B 109.5 . . ?
C64 C68 H68C 109.5 . . ?
H68A C68 H68B 109.5 . . ?
H68A C68 H68C 109.5 . . ?
H68B C68 H68C 109.5 . . ?
C66 C69 H69A 109.5 . . ?
C66 C69 H69B 109.5 . . ?
C66 C69 H69C 109.5 . . ?
H69A C69 H69B 109.5 . . ?
H69A C69 H69C 109.5 . . ?
H69B C69 H69C 109.5 . . ?
C71 C70 P51 123.8(5) . . ?
C71 C70 C75 118.9(7) . . ?
C75 C70 P51 117.0(5) . . ?
C70 C71 H71 120.0 . . ?
C72 C71 C70 120.0(7) . . ?
C72 C71 H71 120.0 . . ?
C71 C72 H72 119.8 . . ?
C71 C72 C73 120.4(7) . . ?
C73 C72 H72 119.8 . . ?
C72 C73 H73 119.8 . . ?
C74 C73 C72 120.4(7) . . ?
C74 C73 H73 119.8 . . ?
C73 C74 H74 120.0 . . ?
C73 C74 C75 120.0(7) . . ?
C75 C74 H74 120.0 . . ?
C70 C75 H75 119.9 . . ?
C74 C75 C70 120.3(7) . . ?
C74 C75 H75 119.9 . . ?
C77 C76 P51 125.8(6) . . ?
C77 C76 C81 119.2(7) . . ?
C81 C76 P51 114.9(5) . . ?
C76 C77 H77 119.9 . . ?
C78 C77 C76 120.3(7) . . ?
C78 C77 H77 119.9 . . ?
C77 C78 H78 120.0 . . ?
C77 C78 C79 120.1(7) . . ?
C79 C78 H78 120.0 . . ?
C78 C79 H79 119.9 . . ?
C80 C79 C78 120.2(7) . . ?
C80 C79 H79 119.9 . . ?
C79 C80 H80 120.1 . . ?
C79 C80 C81 119.9(7) . . ?
C81 C80 H80 120.1 . . ?
C76 C81 H81 119.9 . . ?
C80 C81 C76 120.3(7) . . ?
C80 C81 H81 119.9 . . ?
Ir51 C82 H82 113.7 . . ?
C83 C82 Ir51 69.9(4) . . ?
C83 C82 H82 113.7 . . ?
C83 C82 C89 124.5(7) . . ?
C89 C82 Ir51 113.7(5) . . ?
C89 C82 H82 113.7 . . ?
Ir51 C83 H83 113.8 . . ?
C82 C83 Ir51 71.8(4) . . ?
C82 C83 H83 113.8 . . ?
C82 C83 C84 125.0(7) . . ?
C84 C83 Ir51 111.0(5) . . ?
C84 C83 H83 113.8 . . ?
C83 C84 H84A 108.9 . . ?
C83 C84 H84B 108.9 . . ?
C83 C84 C85 113.4(7) . . ?
H84A C84 H84B 107.7 . . ?
C85 C84 H84A 108.9 . . ?
C85 C84 H84B 108.9 . . ?
C84 C85 H85A 109.2 . . ?
C84 C85 H85B 109.2 . . ?
H85A C85 H85B 107.9 . . ?
C86 C85 C84 112.1(6) . . ?
C86 C85 H85A 109.2 . . ?
C86 C85 H85B 109.2 . . ?
Ir51 C86 H86 113.8 . . ?
C85 C86 Ir51 112.1(5) . . ?
C85 C86 H86 113.8 . . ?
C87 C86 Ir51 71.0(4) . . ?
C87 C86 C85 124.7(7) . . ?
C87 C86 H86 113.8 . . ?
Ir51 C87 H87 114.0 . . ?
C86 C87 Ir51 72.9(4) . . ?
C86 C87 H87 114.0 . . ?
C86 C87 C88 125.7(7) . . ?
C88 C87 Ir51 108.4(5) . . ?
C88 C87 H87 114.0 . . ?
C87 C88 H88A 109.1 . . ?
C87 C88 H88B 109.1 . . ?
C87 C88 C89 112.5(6) . . ?
H88A C88 H88B 107.8 . . ?
C89 C88 H88A 109.1 . . ?
C89 C88 H88B 109.1 . . ?
C82 C89 C88 113.0(6) . . ?
C82 C89 H89A 109.0 . . ?
C82 C89 H89B 109.0 . . ?
C88 C89 H89A 109.0 . . ?
C88 C89 H89B 109.0 . . ?
H89A C89 H89B 107.8 . . ?
F21 B2 F22A 109.6(7) . . ?
F21 B2 F24A 111.0(7) . . ?
F21 B2 F23B 106.3(8) . . ?
F21 B2 F24B 107.2(9) . . ?
F23A B2 F21 113.1(8) . . ?
F23A B2 F22A 109.0(8) . . ?
F23A B2 F24A 110.8(8) . . ?
F24A B2 F22A 102.8(8) . . ?
F22B B2 F21 116.6(9) . . ?
F22B B2 F23B 110.6(10) . . ?
F22B B2 F24B 111.0(10) . . ?
F24B B2 F23B 104.4(10) . . ?
F11 B1 F12 111.9(8) . . ?
F11 B1 F13 112.3(7) . . ?
F11 B1 F14 110.3(7) . . ?
F12 B1 F13 110.5(8) . . ?
F12 B1 F14 106.0(8) . . ?
F13 B1 F14 105.4(8) . . ?
Cl1 C91 Cl2 111.1(6) . . ?
Cl1 C91 H91A 109.4 . . ?
Cl1 C91 H91B 109.4 . . ?
Cl2 C91 H91A 109.4 . . ?
Cl2 C91 H91B 109.4 . . ?
H91A C91 H91B 108.0 . . ?
Cl3 C92 H92A 109.5 . . ?
Cl3 C92 H92B 109.5 . . ?
Cl4 C92 Cl3 110.8(5) . . ?
Cl4 C92 H92A 109.5 . . ?
Cl4 C92 H92B 109.5 . . ?
H92A C92 H92B 108.1 . . ?

loop_
_geom_torsion_atom_site_label_1
_geom_torsion_atom_site_label_2
_geom_torsion_atom_site_label_3
_geom_torsion_atom_site_label_4
_geom_torsion
_geom_torsion_site_symmetry_1
_geom_torsion_site_symmetry_2
_geom_torsion_site_symmetry_3
_geom_torsion_site_symmetry_4
_geom_torsion_publ_flag
Ir1 P1 N1 C1 -0.6(5) . . . . ?
Ir1 P1 N1 C2 -171.6(5) . . . . ?
Ir1 P1 C20 C21 135.7(6) . . . . ?
Ir1 P1 C20 C25 -39.1(6) . . . . ?
Ir1 P1 C26 C27 176.0(5) . . . . ?
Ir1 P1 C26 C31 3.8(7) . . . . ?
Ir1 N2 C1 N1 -1.6(9) . . . . ?
Ir1 N2 C11 C12 86.0(7) . . . . ?
Ir1 N2 C11 C16 -92.5(8) . . . . ?
Ir1 C32 C33 C34 102.7(8) . . . . ?
Ir1 C32 C39 C38 12.8(9) . . . . ?
Ir1 C33 C34 C35 38.0(9) . . . . ?
Ir1 C36 C37 C38 100.3(7) . . . . ?
Ir1 C37 C38 C39 39.5(8) . . . . ?
P1 N1 C1 N2 1.4(9) . . . . ?
P1 N1 C2 C3 -91.5(7) . . . . ?
P1 N1 C2 C7 90.2(7) . . . . ?
P1 C20 C21 C22 -178.0(6) . . . . ?
P1 C20 C25 C24 178.2(6) . . . . ?
P1 C26 C27 C28 -173.4(5) . . . . ?
P1 C26 C31 C30 174.1(6) . . . . ?
N1 P1 C20 C21 -113.4(6) . . . . ?
N1 P1 C20 C25 71.9(6) . . . . ?
N1 P1 C26 C27 63.3(6) . . . . ?
N1 P1 C26 C31 -108.9(6) . . . . ?
N1 C2 C3 C4 176.4(6) . . . . ?
N1 C2 C3 C8 -2.9(11) . . . . ?
N1 C2 C7 C6 -177.5(6) . . . . ?
N1 C2 C7 C10 3.1(10) . . . . ?
N2 C11 C12 C13 -175.9(7) . . . . ?
N2 C11 C12 C17 4.6(10) . . . . ?
N2 C11 C16 C15 174.0(7) . . . . ?
N2 C11 C16 C19 -6.1(11) . . . . ?
C1 N1 C2 C3 97.9(8) . . . . ?
C1 N1 C2 C7 -80.4(8) . . . . ?
C1 N2 C11 C12 -91.7(8) . . . . ?
C1 N2 C11 C16 89.9(8) . . . . ?
C2 N1 C1 N2 173.1(6) . . . . ?
C2 C3 C4 C5 3.1(11) . . . . ?
C3 C2 C7 C6 4.2(10) . . . . ?
C3 C2 C7 C10 -175.2(7) . . . . ?
C3 C4 C5 C6 0.1(11) . . . . ?
C3 C4 C5 C9 179.9(7) . . . . ?
C4 C5 C6 C7 -1.3(11) . . . . ?
C5 C6 C7 C2 -0.9(11) . . . . ?
C5 C6 C7 C10 178.6(7) . . . . ?
C7 C2 C3 C4 -5.3(11) . . . . ?
C7 C2 C3 C8 175.3(7) . . . . ?
C8 C3 C4 C5 -177.5(7) . . . . ?
C9 C5 C6 C7 178.9(7) . . . . ?
C11 N2 C1 N1 176.2(6) . . . . ?
C11 C12 C13 C14 0.4(12) . . . . ?
C12 C11 C16 C15 -4.4(12) . . . . ?
C12 C11 C16 C19 175.5(7) . . . . ?
C12 C13 C14 C15 -1.3(13) . . . . ?
C12 C13 C14 C18 176.6(8) . . . . ?
C13 C14 C15 C16 -0.6(12) . . . . ?
C14 C15 C16 C11 3.4(12) . . . . ?
C14 C15 C16 C19 -176.5(8) . . . . ?
C16 C11 C12 C13 2.6(11) . . . . ?
C16 C11 C12 C17 -177.0(7) . . . . ?
C17 C12 C13 C14 179.9(8) . . . . ?
C18 C14 C15 C16 -178.6(8) . . . . ?
C20 P1 N1 C1 -119.3(5) . . . . ?
C20 P1 N1 C2 69.7(6) . . . . ?
C20 P1 C26 C27 -49.3(7) . . . . ?
C20 P1 C26 C31 138.5(6) . . . . ?
C20 C21 C22 C23 0.5(11) . . . . ?
C21 C20 C25 C24 3.1(11) . . . . ?
C21 C22 C23 C24 2.9(12) . . . . ?
C22 C23 C24 C25 -3.3(12) . . . . ?
C23 C24 C25 C20 0.3(12) . . . . ?
C25 C20 C21 C22 -3.5(11) . . . . ?
C26 P1 N1 C1 124.9(5) . . . . ?
C26 P1 N1 C2 -46.1(6) . . . . ?
C26 P1 C20 C21 -2.4(7) . . . . ?
C26 P1 C20 C25 -177.2(5) . . . . ?
C26 C27 C28 C29 0.4(11) . . . . ?
C27 C26 C31 C30 1.7(11) . . . . ?
C27 C28 C29 C30 0.3(12) . . . . ?
C28 C29 C30 C31 -0.1(13) . . . . ?
C29 C30 C31 C26 -0.9(12) . . . . ?
C31 C26 C27 C28 -1.4(10) . . . . ?
C32 C33 C34 C35 -43.6(11) . . . . ?
C33 C32 C39 C38 94.5(9) . . . . ?
C33 C34 C35 C36 -33.0(11) . . . . ?
C34 C35 C36 Ir1 12.4(9) . . . . ?
C34 C35 C36 C37 94.0(9) . . . . ?
C35 C36 C37 Ir1 -104.3(7) . . . . ?
C35 C36 C37 C38 -4.0(12) . . . . ?
C36 C37 C38 C39 -42.2(10) . . . . ?
C37 C38 C39 C32 -35.2(10) . . . . ?
C39 C32 C33 Ir1 -105.9(7) . . . . ?
C39 C32 C33 C34 -3.2(12) . . . . ?
Ir51 P51 N51 C51 -2.0(5) . . . . ?
Ir51 P51 N51 C52 -170.1(5) . . . . ?
Ir51 P51 C70 C71 175.7(5) . . . . ?
Ir51 P51 C70 C75 2.3(6) . . . . ?
Ir51 P51 C76 C77 138.4(6) . . . . ?
Ir51 P51 C76 C81 -38.8(6) . . . . ?
Ir51 N52 C51 N51 1.8(9) . . . . ?
Ir51 N52 C61 C62 85.5(7) . . . . ?
Ir51 N52 C61 C66 -89.0(7) . . . . ?
Ir51 C82 C83 C84 103.3(8) . . . . ?
Ir51 C82 C89 C88 11.5(9) . . . . ?
Ir51 C83 C84 C85 37.7(9) . . . . ?
Ir51 C86 C87 C88 100.7(7) . . . . ?
Ir51 C87 C88 C89 37.6(7) . . . . ?
P51 N51 C51 N52 0.4(9) . . . . ?
P51 N51 C52 C53 -88.6(8) . . . . ?
P51 N51 C52 C57 93.1(7) . . . . ?
P51 C70 C71 C72 -175.0(6) . . . . ?
P51 C70 C75 C74 175.3(6) . . . . ?
P51 C76 C77 C78 -179.4(6) . . . . ?
P51 C76 C81 C80 -179.8(6) . . . . ?
N51 P51 C70 C71 63.8(7) . . . . ?
N51 P51 C70 C75 -109.6(6) . . . . ?
N51 P51 C76 C77 -109.5(7) . . . . ?
N51 P51 C76 C81 73.3(6) . . . . ?
N51 C52 C53 C54 178.7(6) . . . . ?
N51 C52 C53 C59 -2.9(11) . . . . ?
N51 C52 C57 C56 -178.9(6) . . . . ?
N51 C52 C57 C58 1.0(10) . . . . ?
N52 C61 C62 C63 -173.5(6) . . . . ?
N52 C61 C62 C67 8.6(11) . . . . ?
N52 C61 C66 C65 173.1(6) . . . . ?
N52 C61 C66 C69 -8.9(10) . . . . ?
C51 N51 C52 C53 103.6(8) . . . . ?
C51 N51 C52 C57 -74.6(8) . . . . ?
C51 N52 C61 C62 -91.5(8) . . . . ?
C51 N52 C61 C66 94.0(8) . . . . ?
C52 N51 C51 N52 169.6(7) . . . . ?
C52 C53 C54 C55 1.1(11) . . . . ?
C53 C52 C57 C56 2.9(10) . . . . ?
C53 C52 C57 C58 -177.2(7) . . . . ?
C53 C54 C55 C56 0.9(11) . . . . ?
C53 C54 C55 C60 178.9(7) . . . . ?
C54 C55 C56 C57 -1.0(11) . . . . ?
C55 C56 C57 C52 -0.8(11) . . . . ?
C55 C56 C57 C58 179.3(7) . . . . ?
C57 C52 C53 C54 -3.0(10) . . . . ?
C57 C52 C53 C59 175.3(7) . . . . ?
C59 C53 C54 C55 -177.3(7) . . . . ?
C60 C55 C56 C57 -179.1(7) . . . . ?
C61 N52 C51 N51 178.9(6) . . . . ?
C61 C62 C63 C64 1.8(11) . . . . ?
C62 C61 C66 C65 -1.0(11) . . . . ?
C62 C61 C66 C69 176.9(7) . . . . ?
C62 C63 C64 C65 -4.0(12) . . . . ?
C62 C63 C64 C68 178.3(7) . . . . ?
C63 C64 C65 C66 3.7(11) . . . . ?
C64 C65 C66 C61 -1.2(11) . . . . ?
C64 C65 C66 C69 -179.2(7) . . . . ?
C66 C61 C62 C63 0.7(11) . . . . ?
C66 C61 C62 C67 -177.2(7) . . . . ?
C67 C62 C63 C64 179.8(7) . . . . ?
C68 C64 C65 C66 -178.6(7) . . . . ?
C70 P51 N51 C51 121.9(5) . . . . ?
C70 P51 N51 C52 -46.2(6) . . . . ?
C70 P51 C76 C77 0.9(7) . . . . ?
C70 P51 C76 C81 -176.2(5) . . . . ?
C70 C71 C72 C73 0.3(12) . . . . ?
C71 C70 C75 C74 1.5(11) . . . . ?
C71 C72 C73 C74 1.1(12) . . . . ?
C72 C73 C74 C75 -1.3(12) . . . . ?
C73 C74 C75 C70 -0.1(12) . . . . ?
C75 C70 C71 C72 -1.7(11) . . . . ?
C76 P51 N51 C51 -123.2(5) . . . . ?
C76 P51 N51 C52 68.7(6) . . . . ?
C76 P51 C70 C71 -48.6(7) . . . . ?
C76 P51 C70 C75 138.0(6) . . . . ?
C76 C77 C78 C79 0.5(11) . . . . ?
C77 C76 C81 C80 2.8(11) . . . . ?
C77 C78 C79 C80 1.1(11) . . . . ?
C78 C79 C80 C81 -0.6(12) . . . . ?
C79 C80 C81 C76 -1.3(12) . . . . ?
C81 C76 C77 C78 -2.4(11) . . . . ?
C82 C83 C84 C85 -44.3(11) . . . . ?
C83 C82 C89 C88 92.7(9) . . . . ?
C83 C84 C85 C86 -33.3(10) . . . . ?
C84 C85 C86 Ir51 13.1(9) . . . . ?
C84 C85 C86 C87 94.7(9) . . . . ?
C85 C86 C87 Ir51 -104.3(7) . . . . ?
C85 C86 C87 C88 -3.5(11) . . . . ?
C86 C87 C88 C89 -44.2(10) . . . . ?
C87 C88 C89 C82 -33.2(9) . . . . ?
C89 C82 C83 Ir51 -105.5(7) . . . . ?
C89 C82 C83 C84 -2.2(12) . . . . ?

_iucr_refine_instructions_details 
;
    ga_vv9.res created by SHELXL-2014/7

TITL ga_vv9 - #2334 - in P-1 - sir2011 - nova
CELL 0.71073 12.476693 15.756208 19.557909 89.2424 89.4178 89.6008
ZERR 4 0.000185 0.000238 0.000293 0.0012 0.0012 0.0012
LATT 1
SFAC C H B Cl F Ir N P
UNIT 160 188 4 8 16 4 8 4
SADI B1 F11 B1 F12 B1 F13 B1 F14 B2 F21 B2 F22A B2 F23A B2 F24A B2 F22B B2 =
 F23B B2 F24B
SADI F11 F12 F11 F13 F11 F14 F12 F13 F12 F14 F13 F14 F21 F22A F21 F23A F21 =
 F24A F22A F23A F22A F24A F23A F24A F21 F22B F21 F23B F21 F24B F22B F23B F22B =
 F24B F23B F24B
SADI C91 Cl1 C91 Cl2 C92 Cl3 C92 Cl4
SADI Cl1 Cl2 Cl3 Cl4
RIGU $B $F

L.S. 10
PLAN  20
SIZE 0.1 0.1 0.1
TEMP -153
BOND $H
CONF
MORE -1
fmap 2
acta
REM <olex2.extras>
REM <HklSrc "%./ga_vv9.hkl">
REM </olex2.extras>

WGHT    0.000000   45.944504
FVAR       0.63561   0.69888
IR1   6    0.722577    0.725361    0.747378    11.00000    0.01607    0.01957 =
         0.01259   -0.00021    0.00071   -0.00188
P1    8    0.774069    0.734990    0.637258    11.00000    0.01606    0.01468 =
         0.01304    0.00042    0.00045   -0.00058
N1    7    0.913129    0.743845    0.643902    11.00000    0.01400    0.01802 =
         0.01489   -0.00128    0.00103    0.00057
N2    7    0.887177    0.735238    0.761781    11.00000    0.01567    0.01735 =
         0.01620   -0.00007   -0.00252    0.00140
C1    1    0.950142    0.743432    0.708957    11.00000    0.01906    0.01576 =
         0.01939   -0.00201   -0.00115    0.00169
AFIX  43
H1    2    1.024916    0.749363    0.716045    11.00000   -1.20000
AFIX   0
C2    1    0.986859    0.762862    0.588066    11.00000    0.01044    0.01545 =
         0.01954    0.00534    0.00382    0.00354
C3    1    1.034304    0.697852    0.551046    11.00000    0.01581    0.02292 =
         0.02068   -0.00086    0.00066    0.00514
C4    1    1.099822    0.719209    0.495458    11.00000    0.01478    0.02965 =
         0.02243   -0.00216    0.00225    0.00087
AFIX  43
H4    2    1.129555    0.674918    0.468608    11.00000   -1.20000
AFIX   0
C5    1    1.123246    0.802146    0.477847    11.00000    0.01357    0.03611 =
         0.01773    0.00645   -0.00221   -0.00339
C6    1    1.078896    0.866736    0.518106    11.00000    0.01661    0.02608 =
         0.02530    0.00798    0.00073   -0.00423
AFIX  43
H6    2    1.095276    0.924198    0.507335    11.00000   -1.20000
AFIX   0
C7    1    1.011045    0.848603    0.573805    11.00000    0.01641    0.02007 =
         0.02107    0.00354   -0.00345    0.00197
C8    1    1.017632    0.604704    0.567468    11.00000    0.02827    0.01998 =
         0.04283    0.00232    0.01216    0.00735
AFIX 137
H8A   2    1.005354    0.597221    0.616744    11.00000   -1.50000
H8B   2    1.081457    0.572359    0.553660    11.00000   -1.50000
H8C   2    0.955291    0.584221    0.542632    11.00000   -1.50000
AFIX   0
C9    1    1.194478    0.823877    0.417495    11.00000    0.02333    0.04834 =
         0.01923    0.00752    0.00134   -0.00448
AFIX 137
H9A   2    1.258871    0.852519    0.433451    11.00000   -1.50000
H9B   2    1.155661    0.861529    0.385914    11.00000   -1.50000
H9C   2    1.215209    0.771708    0.393886    11.00000   -1.50000
AFIX   0
C10   1    0.969028    0.922006    0.615341    11.00000    0.02053    0.02012 =
         0.03016    0.00194    0.00062    0.00117
AFIX 137
H10A  2    0.909381    0.949445    0.591228    11.00000   -1.50000
H10B  2    1.026459    0.963193    0.621687    11.00000   -1.50000
H10C  2    0.943975    0.901019    0.660065    11.00000   -1.50000
AFIX   0
C11   1    0.938391    0.730450    0.827995    11.00000    0.01735    0.02966 =
         0.01406   -0.00088    0.00264    0.00243
C12   1    0.965142    0.648699    0.854294    11.00000    0.01578    0.03692 =
         0.01875    0.00087    0.00200    0.00910
C13   1    1.007736    0.644766    0.919873    11.00000    0.02255    0.04714 =
         0.02262    0.00541    0.00129    0.00785
AFIX  43
H13   2    1.026884    0.590998    0.938801    11.00000   -1.20000
AFIX   0
C14   1    1.022802    0.715818    0.957776    11.00000    0.02079    0.05897 =
         0.01886   -0.00132    0.00123    0.00541
C15   1    0.996742    0.795973    0.929581    11.00000    0.01993    0.04982 =
         0.02888   -0.01833   -0.00074   -0.00405
AFIX  43
H15   2    1.006530    0.845377    0.956069    11.00000   -1.20000
AFIX   0
C16   1    0.956808    0.804052    0.863431    11.00000    0.02216    0.03746 =
         0.02459   -0.00454    0.00378   -0.00117
C17   1    0.949008    0.570378    0.813064    11.00000    0.03135    0.02709 =
         0.03357    0.00317    0.00657    0.00704
AFIX 137
H17A  2    0.874485    0.568259    0.797859    11.00000   -1.50000
H17B  2    0.964936    0.520069    0.841259    11.00000   -1.50000
H17C  2    0.997056    0.571600    0.773117    11.00000   -1.50000
AFIX   0
C18   1    1.063822    0.709553    1.030995    11.00000    0.03993    0.09788 =
         0.02458   -0.00735   -0.00459    0.01577
AFIX 137
H18A  2    1.049742    0.652621    1.049615    11.00000   -1.50000
H18B  2    1.026924    0.751852    1.059186    11.00000   -1.50000
H18C  2    1.141119    0.720167    1.031163    11.00000   -1.50000
AFIX   0
C19   1    0.934920    0.890023    0.831935    11.00000    0.03091    0.03525 =
         0.03723   -0.01309    0.00256   -0.01053
AFIX 137
H19A  2    0.991434    0.903657    0.798482    11.00000   -1.50000
H19B  2    0.933643    0.932909    0.867777    11.00000   -1.50000
H19C  2    0.865431    0.889482    0.809037    11.00000   -1.50000
AFIX   0
C20   1    0.751387    0.638479    0.590079    11.00000    0.01341    0.01831 =
         0.02007   -0.00207   -0.00022   -0.00112
C21   1    0.707686    0.636160    0.524703    11.00000    0.01816    0.01935 =
         0.01675    0.00095   -0.00181    0.00004
AFIX  43
H21   2    0.689522    0.687278    0.501125    11.00000   -1.20000
AFIX   0
C22   1    0.691134    0.557918    0.494603    11.00000    0.02594    0.02407 =
         0.02106   -0.00422   -0.00414   -0.00266
AFIX  43
H22   2    0.661940    0.555787    0.449991    11.00000   -1.20000
AFIX   0
C23   1    0.716537    0.483414    0.528654    11.00000    0.03174    0.01732 =
         0.02710   -0.00547    0.00520   -0.00977
AFIX  43
H23   2    0.707922    0.430565    0.506610    11.00000   -1.20000
AFIX   0
C24   1    0.754565    0.485349    0.594879    11.00000    0.03197    0.01797 =
         0.03245    0.00427    0.00456   -0.00515
AFIX  43
H24   2    0.768487    0.433898    0.619165    11.00000   -1.20000
AFIX   0
C25   1    0.772178    0.562591    0.625489    11.00000    0.02948    0.02117 =
         0.02029    0.00248    0.00062   -0.00205
AFIX  43
H25   2    0.798562    0.564074    0.670848    11.00000   -1.20000
AFIX   0
C26   1    0.737151    0.827390    0.585651    11.00000    0.01385    0.01597 =
         0.01347    0.00148   -0.00307   -0.00177
C27   1    0.772844    0.838842    0.517849    11.00000    0.01415    0.01659 =
         0.02154   -0.00280   -0.00010   -0.00125
AFIX  43
H27   2    0.811734    0.794951    0.495573    11.00000   -1.20000
AFIX   0
C28   1    0.751095    0.914400    0.483610    11.00000    0.01707    0.02292 =
         0.01487    0.00180    0.00008   -0.00014
AFIX  43
H28   2    0.774590    0.922439    0.437639    11.00000   -1.20000
AFIX   0
C29   1    0.694760    0.978399    0.516792    11.00000    0.03344    0.01826 =
         0.03044    0.00669   -0.00465    0.00678
AFIX  43
H29   2    0.679524    1.030116    0.493213    11.00000   -1.20000
AFIX   0
C30   1    0.660643    0.967540    0.583828    11.00000    0.03196    0.02172 =
         0.03117   -0.00024    0.00206    0.01282
AFIX  43
H30   2    0.622236    1.011609    0.606210    11.00000   -1.20000
AFIX   0
C31   1    0.682734    0.892183    0.618114    11.00000    0.02290    0.02439 =
         0.01784    0.00023   -0.00128   -0.00122
AFIX  43
H31   2    0.660273    0.884971    0.664371    11.00000   -1.20000
AFIX   0
C32   1    0.553740    0.751007    0.734840    11.00000    0.01488    0.04877 =
         0.01809    0.00796   -0.00929    0.00158
AFIX  13
H32   2    0.536128    0.779899    0.690487    11.00000   -1.20000
AFIX   0
C33   1    0.573591    0.663409    0.728796    11.00000    0.01586    0.04123 =
         0.02074   -0.00162    0.00119   -0.01552
AFIX  13
H33   2    0.566608    0.642055    0.681136    11.00000   -1.20000
AFIX   0
C34   1    0.550703    0.596988    0.783690    11.00000    0.03637    0.03924 =
         0.03374   -0.00159    0.00607   -0.01657
AFIX  23
H34A  2    0.589082    0.543869    0.771914    11.00000   -1.20000
H34B  2    0.472968    0.584782    0.784411    11.00000   -1.20000
AFIX   0
C35   1    0.584476    0.624315    0.855147    11.00000    0.04089    0.02598 =
         0.02417    0.00236    0.01420   -0.00469
AFIX  23
H35A  2    0.524574    0.655697    0.877025    11.00000   -1.20000
H35B  2    0.599494    0.573161    0.883484    11.00000   -1.20000
AFIX   0
C36   1    0.681784    0.679346    0.853023    11.00000    0.02542    0.03503 =
         0.01093    0.00153    0.00130    0.00345
AFIX  13
H36   2    0.744328    0.653888    0.877650    11.00000   -1.20000
AFIX   0
C37   1    0.682511    0.767260    0.851335    11.00000    0.01412    0.03524 =
         0.01079   -0.00465    0.00319   -0.00046
AFIX  13
H37   2    0.743719    0.793014    0.876127    11.00000   -1.20000
AFIX   0
C38   1    0.583884    0.823551    0.846925    11.00000    0.02165    0.02830 =
         0.02596   -0.00559    0.00543    0.00006
AFIX  23
H38A  2    0.606046    0.881505    0.832974    11.00000   -1.20000
H38B  2    0.550184    0.827095    0.892854    11.00000   -1.20000
AFIX   0
C39   1    0.500973    0.791852    0.796459    11.00000    0.02230    0.03947 =
         0.02540    0.00395   -0.00062    0.00490
AFIX  23
H39A  2    0.453908    0.749997    0.819799    11.00000   -1.20000
H39B  2    0.455716    0.840128    0.781013    11.00000   -1.20000
AFIX   0

IR51  6    0.235166    0.274441    0.751433    11.00000    0.01583    0.02009 =
         0.01241   -0.00027   -0.00136    0.00094
P51   8    0.282536    0.267150    0.861472    11.00000    0.01506    0.01753 =
         0.01311    0.00025   -0.00067   -0.00099
N51   7    0.421313    0.251228    0.855275    11.00000    0.01642    0.01813 =
         0.01466    0.00344    0.00083   -0.00179
N52   7    0.398146    0.251161    0.736691    11.00000    0.01041    0.02459 =
         0.01487   -0.00056    0.00435   -0.00120
C51   1    0.460064    0.245068    0.789702    11.00000    0.01065    0.02287 =
         0.01962    0.00305   -0.00017   -0.00564
AFIX  43
H51   2    0.534711    0.236036    0.782700    11.00000   -1.20000
AFIX   0
C52   1    0.492937    0.229149    0.910975    11.00000    0.01223    0.02528 =
         0.01287    0.00314    0.00108    0.00106
C53   1    0.539142    0.294135    0.948847    11.00000    0.02051    0.02543 =
         0.01892    0.00464    0.00240   -0.00452
C54   1    0.605341    0.268976    1.002444    11.00000    0.01773    0.02523 =
         0.01890    0.00036    0.00021   -0.00563
AFIX  43
H54   2    0.636449    0.311956    1.029307    11.00000   -1.20000
AFIX   0
C55   1    0.628744    0.184663    1.019084    11.00000    0.01315    0.03276 =
         0.01774   -0.00022    0.00336    0.00116
C56   1    0.583172    0.122577    0.978200    11.00000    0.01634    0.02774 =
         0.02012    0.00249    0.00186   -0.00036
AFIX  43
H56   2    0.598737    0.064581    0.987912    11.00000   -1.20000
AFIX   0
C57   1    0.516022    0.142413    0.923934    11.00000    0.01546    0.02692 =
         0.01441    0.00009    0.00262   -0.00212
C58   1    0.471054    0.072480    0.881864    11.00000    0.02577    0.02275 =
         0.02874   -0.00004   -0.00761    0.00657
AFIX 137
H58A  2    0.392862    0.078227    0.880174    11.00000   -1.50000
H58B  2    0.490042    0.017488    0.902550    11.00000   -1.50000
H58C  2    0.500866    0.076015    0.835370    11.00000   -1.50000
AFIX   0
C59   1    0.523341    0.387237    0.933619    11.00000    0.02838    0.01993 =
         0.03365    0.00140   -0.00978   -0.00659
AFIX 137
H59A  2    0.508420    0.395440    0.884870    11.00000   -1.50000
H59B  2    0.588459    0.418067    0.945295    11.00000   -1.50000
H59C  2    0.462856    0.408829    0.960776    11.00000   -1.50000
AFIX   0
C60   1    0.702123    0.162082    1.076634    11.00000    0.02272    0.04269 =
         0.02247   -0.00045   -0.00507    0.00575
AFIX 137
H60A  2    0.773831    0.149555    1.058334    11.00000   -1.50000
H60B  2    0.674577    0.112056    1.101186    11.00000   -1.50000
H60C  2    0.706038    0.209840    1.108087    11.00000   -1.50000
AFIX   0
C61   1    0.450197    0.244948    0.669577    11.00000    0.01545    0.03567 =
         0.01280    0.00506   -0.00193   -0.00119
C62   1    0.483628    0.319552    0.637571    11.00000    0.01417    0.03689 =
         0.02229    0.00064    0.00264   -0.00104
C63   1    0.523322    0.312701    0.569706    11.00000    0.01203    0.04379 =
         0.02880    0.01156    0.00226   -0.00974
AFIX  43
H63   2    0.548903    0.362045    0.546558    11.00000   -1.20000
AFIX   0
C64   1    0.525651    0.236210    0.536585    11.00000    0.01093    0.05336 =
         0.02661   -0.00092   -0.00241    0.00082
C65   1    0.495063    0.163963    0.571090    11.00000    0.01238    0.04183 =
         0.02399   -0.00336    0.00170    0.00916
AFIX  43
H65   2    0.500791    0.110836    0.548890    11.00000   -1.20000
AFIX   0
C66   1    0.455335    0.166609    0.638686    11.00000    0.00932    0.04531 =
         0.01803   -0.00286   -0.00520    0.00139
C67   1    0.481778    0.402829    0.673167    11.00000    0.03186    0.02835 =
         0.03321    0.00792   -0.00772   -0.00517
AFIX 137
H67A  2    0.408423    0.415844    0.688266    11.00000   -1.50000
H67B  2    0.506835    0.447487    0.641653    11.00000   -1.50000
H67C  2    0.528863    0.399804    0.712940    11.00000   -1.50000
AFIX   0
C68   1    0.566128    0.231629    0.462547    11.00000    0.03020    0.06452 =
         0.02336    0.00600    0.00079    0.00118
AFIX 137
H68A  2    0.535547    0.278846    0.435903    11.00000   -1.50000
H68B  2    0.544243    0.177712    0.442740    11.00000   -1.50000
H68C  2    0.644499    0.235399    0.461610    11.00000   -1.50000
AFIX   0
C69   1    0.423997    0.085819    0.675094    11.00000    0.02194    0.03432 =
         0.02337   -0.00464    0.00127    0.00428
AFIX 137
H69A  2    0.481850    0.067702    0.705624    11.00000   -1.50000
H69B  2    0.411288    0.041544    0.641457    11.00000   -1.50000
H69C  2    0.358415    0.095519    0.701949    11.00000   -1.50000
AFIX   0
C70   1    0.238683    0.177631    0.913196    11.00000    0.01179    0.01866 =
         0.02012    0.00012    0.00305    0.00027
C71   1    0.269223    0.163867    0.981004    11.00000    0.02163    0.01924 =
         0.01733   -0.00341    0.00314   -0.00240
AFIX  43
H71   2    0.310873    0.204997    1.003615    11.00000   -1.20000
AFIX   0
C72   1    0.238851    0.090444    1.015170    11.00000    0.04263    0.02184 =
         0.01619    0.00101    0.00523    0.00628
AFIX  43
H72   2    0.259412    0.081410    1.061347    11.00000   -1.20000
AFIX   0
C73   1    0.178483    0.029812    0.982426    11.00000    0.03191    0.01742 =
         0.03329    0.00730    0.00998   -0.00423
AFIX  43
H73   2    0.156848   -0.020007    1.006567    11.00000   -1.20000
AFIX   0
C74   1    0.149833    0.041440    0.915282    11.00000    0.02775    0.02157 =
         0.03546   -0.00383   -0.00718   -0.00602
AFIX  43
H74   2    0.109726   -0.000792    0.892848    11.00000   -1.20000
AFIX   0
C75   1    0.179492    0.114861    0.880270    11.00000    0.01718    0.02412 =
         0.02675    0.00181   -0.00328    0.00052
AFIX  43
H75   2    0.159706    0.122749    0.833829    11.00000   -1.20000
AFIX   0
C76   1    0.263777    0.364155    0.909224    11.00000    0.02225    0.02137 =
         0.01263   -0.00185   -0.00632    0.00541
C77   1    0.223576    0.369630    0.975659    11.00000    0.01983    0.01834 =
         0.02141    0.00618    0.00147    0.00062
AFIX  43
H77   2    0.203854    0.319471    1.000018    11.00000   -1.20000
AFIX   0
C78   1    0.212173    0.448041    1.006477    11.00000    0.02315    0.02600 =
         0.02110    0.00078    0.00155    0.00604
AFIX  43
H78   2    0.185195    0.451407    1.051965    11.00000   -1.20000
AFIX   0
C79   1    0.240222    0.521791    0.970816    11.00000    0.02184    0.02083 =
         0.03636   -0.00768   -0.00424    0.00387
AFIX  43
H79   2    0.233469    0.575305    0.992315    11.00000   -1.20000
AFIX   0
C80   1    0.277938    0.517393    0.904099    11.00000    0.02979    0.01591 =
         0.02694    0.00539   -0.00621   -0.00164
AFIX  43
H80   2    0.296355    0.567844    0.879711    11.00000   -1.20000
AFIX   0
C81   1    0.288785    0.438994    0.872902    11.00000    0.03348    0.02068 =
         0.01757    0.00427   -0.00339    0.00081
AFIX  43
H81   2    0.313215    0.436048    0.826825    11.00000   -1.20000
AFIX   0
C82   1    0.063942    0.263955    0.766851    11.00000    0.01376    0.03827 =
         0.01997    0.00356   -0.00060    0.00483
AFIX  13
H82   2    0.043072    0.241608    0.813156    11.00000   -1.20000
AFIX   0
C83   1    0.094194    0.350077    0.766418    11.00000    0.02097    0.03483 =
         0.02195   -0.00730   -0.00330    0.00657
AFIX  13
H83   2    0.089709    0.377143    0.812328    11.00000   -1.20000
AFIX   0
C84   1    0.078231    0.411139    0.707690    11.00000    0.03020    0.02906 =
         0.03649   -0.00381   -0.00636    0.01271
AFIX  23
H84A  2    0.122011    0.462260    0.715274    11.00000   -1.20000
H84B  2    0.002075    0.429150    0.706834    11.00000   -1.20000
AFIX   0
C85   1    0.108528    0.373920    0.638212    11.00000    0.03133    0.03180 =
         0.02546    0.00649   -0.00349    0.00307
AFIX  23
H85A  2    0.045600    0.344732    0.619306    11.00000   -1.20000
H85B  2    0.128270    0.420617    0.606247    11.00000   -1.20000
AFIX   0
C86   1    0.200848    0.311908    0.643277    11.00000    0.02453    0.03349 =
         0.01049    0.00153    0.00053   -0.00311
AFIX  13
H86   2    0.265827    0.329564    0.616479    11.00000   -1.20000
AFIX   0
C87   1    0.190300    0.225334    0.650409    11.00000    0.02194    0.03180 =
         0.01242   -0.00274   -0.00042    0.00441
AFIX  13
H87   2    0.248438    0.192054    0.627282    11.00000   -1.20000
AFIX   0
C88   1    0.085719    0.178121    0.658237    11.00000    0.02366    0.02683 =
         0.02590   -0.00261   -0.00971   -0.00055
AFIX  23
H88A  2    0.100751    0.119438    0.674319    11.00000   -1.20000
H88B  2    0.051086    0.174792    0.613042    11.00000   -1.20000
AFIX   0
C89   1    0.007589    0.221271    0.709197    11.00000    0.02107    0.03432 =
         0.02484   -0.00165   -0.00065    0.00361
AFIX  23
H89A  2   -0.036054    0.264004    0.684219    11.00000   -1.20000
H89B  2   -0.041768    0.178006    0.728453    11.00000   -1.20000
AFIX   0

F21   5    0.668411    0.337317    0.799014    11.00000    0.04110    0.04323 =
         0.07406    0.00771   -0.00463   -0.00770
PART 1
F22A  5    0.747106    0.442613    0.858109    21.00000    0.07548    0.07613 =
         0.07537   -0.02230    0.01758   -0.03792
F23A  5    0.769326    0.435304    0.744629    21.00000    0.13243    0.07424 =
         0.05398    0.02415   -0.01771   -0.04561
F24A  5    0.846817    0.341909    0.815317    21.00000    0.04487    0.06821 =
         0.09473    0.00914   -0.01353   -0.00151
PART 0
PART 2
F22B  5    0.804750    0.392430    0.859848   -21.00000    0.04530    0.06801 =
         0.06479    0.00661   -0.01229    0.00349
F23B  5    0.721540    0.469133    0.779753   -21.00000    0.04531    0.04662 =
         0.08949    0.01217   -0.00630   -0.00527
F24B  5    0.826204    0.362038    0.749715   -21.00000    0.06841    0.09750 =
         0.10124   -0.01225    0.02660   -0.00085
PART 0
B2    3    0.755917    0.388293    0.801216    11.00000    0.03437    0.03859 =
         0.05167    0.00978   -0.00017   -0.00717

F11   5    0.158833   -0.142552    0.714383    11.00000    0.05409    0.02965 =
         0.08079    0.01247    0.00971   -0.00227
F12   5    0.262596   -0.047594    0.765806    11.00000    0.18602    0.08832 =
         0.06904    0.00217   -0.00328   -0.05989
F13   5    0.206749   -0.021885    0.659355    11.00000    0.06090    0.06644 =
         0.11599    0.05229   -0.03401   -0.02435
F14   5    0.329717   -0.119849    0.679407    11.00000    0.06516    0.05930 =
         0.15403   -0.00122   -0.00390    0.00567
B1    3    0.235306   -0.083025    0.705774    11.00000    0.04287    0.02514 =
         0.05879    0.01101   -0.01597   -0.00378
CL1   4    0.877613    0.106739    0.862706    11.00000    0.07387    0.04949 =
         0.06898    0.01698    0.00052    0.01569
CL2   4    0.712139    0.096925    0.761646    11.00000    0.06464    0.21553 =
         0.08810   -0.04195    0.00335   -0.03616
C91   1    0.770039    0.159300    0.824616    11.00000    0.04060    0.07114 =
         0.05566    0.00105    0.01056    0.00425
AFIX  23
H91A  2    0.795100    0.213312    0.803774    11.00000   -1.20000
H91B  2    0.715451    0.172972    0.859947    11.00000   -1.20000
AFIX   0

CL3   4    0.214970   -0.333777    0.767327    11.00000    0.04771    0.05456 =
         0.03828    0.01350    0.00614    0.00773
CL4   4    0.308529   -0.406826    0.645337    11.00000    0.09309    0.03827 =
         0.05264   -0.01092    0.00471    0.00385
C92   1    0.275030   -0.312467    0.686698    11.00000    0.05281    0.02661 =
         0.03509    0.00336    0.00259   -0.00432
AFIX  23
H92A  2    0.224756   -0.278987    0.658062    11.00000   -1.20000
H92B  2    0.340461   -0.278335    0.692870    11.00000   -1.20000
AFIX   0
HKLF 4

REM  ga_vv9 - #2334 - in P-1 - sir2011 - nova
REM R1 =  0.0511 for   13294 Fo > 4sig(Fo)  and  0.0620 for all   15685 data
REM    959 parameters refined using    302 restraints

END

WGHT      0.0000     45.9629

REM Highest difference peak  2.317,  deepest hole -2.827,  1-sigma level  0.158
Q1    1   0.2615  0.1745  0.7449  11.00000  0.05    2.32
Q2    1   0.7184  0.3307  0.7346  11.00000  0.05    2.24
Q3    1   0.6950  0.8217  0.7572  11.00000  0.05    2.22
Q4    1   0.7841  0.7205  0.7462  11.00000  0.05    1.88
Q5    1   0.1767  0.2775  0.7605  11.00000  0.05    1.67
Q6    1   0.3840 -0.1042  0.6360  11.00000  0.05    1.63
Q7    1   0.1749 -0.0149  0.7430  11.00000  0.05    1.41
Q8    1   0.2090 -0.1105  0.7457  11.00000  0.05    1.35
Q9    1   0.2591  0.3730  0.7642  11.00000  0.05    1.21
Q10   1   0.3189 -0.1020  0.7280  11.00000  0.05    1.08
Q11   1   0.6979  0.6293  0.7352  11.00000  0.05    1.04
Q12   1   0.6382  0.1383  0.7865  11.00000  0.05    1.03
Q13   1   0.3051 -0.3544  0.7674  11.00000  0.05    0.94
Q14   1   0.7549  0.0563  0.7404  11.00000  0.05    0.94
Q15   1   0.1517  0.1760  0.7399  11.00000  0.05    0.92
Q16   1   0.3388  0.2758  0.7458  11.00000  0.05    0.87
Q17   1   0.7266  0.7666  0.7753  11.00000  0.05    0.86
Q18   1   0.7442  0.8107  0.8641  11.00000  0.05    0.85
Q19   1   0.1811 -0.3332  0.7010  11.00000  0.05    0.83
Q20   1   0.3052  0.3654  0.8670  11.00000  0.05    0.81
;
_shelx_res_checksum              35232

_olex2_submission_special_instructions 'No special instructions were received'
_oxdiff_exptl_absorpt_empirical_details 
;
Empirical correction (ABSPACK) includes:
- Absorption correction using spherical harmonics
- Frame scaling
- Detector area scaling
- B-factor correction
;
_oxdiff_exptl_absorpt_empirical_full_max 1.399
_oxdiff_exptl_absorpt_empirical_full_min 0.709
_cell_oxdiff_length_a            12.47669(19)
_cell_oxdiff_length_b            15.7562(2)
_cell_oxdiff_length_c            19.5579(3)
_cell_oxdiff_angle_alpha         89.2424(12)
_cell_oxdiff_angle_beta          89.4178(12)
_cell_oxdiff_angle_gamma         89.6008(12)
_cell_oxdiff_volume              3844.17(10)
_cell_oxdiff_measurement_reflns_used 26573
_diffrn_measurement_specimen_support 'polyimid foil'


#==end==


data_ga_vv11
_audit_creation_date             
;
'Fri Feb 06 16:47:22 2015'
;
_audit_update_record             '06.02.2015 16:55:24 CET UTC+01:00  encif 1.29'

_audit_block_code                ga_vv11
_audit_block_refno               2342
_audit_block_usercomment         'VV111, block, red'


_audit_creation_method           
;
Olex2 1.2
(compiled 2015.01.26 svn.r3151 for OlexSys, GUI svn.r4998)
;

# start Validation Reply Form
_vrf_PLAT112_ga_vv11
;
PROBLEM: ADDSYM Detects Additional (Pseudo) Symm. Elem...          I Check 
RESPONSE: false alarm.
;
# end Validation Reply Form

_publ_section_references         
;
Dolomanov, O.V., Bourhis, L.J., Gildea, R.J, Howard, J.A.K. & Puschmann, H.
 (2009), J. Appl. Cryst. 42, 339-341.

Sheldrick, G.M. (2008). Acta Cryst. A64, 112-122.
;
_chemical_name_systematic        ?
_chemical_name_common            ?
_chemical_formula_moiety         'C45 H57 Ir N2 P, 0.5(C7 H8), B F4, 0.5(C H2 Cl2)'
_chemical_formula_sum            'C49 H62 B Cl F4 Ir N2 P'
_chemical_properties_physical    air-sensitive
_chemical_formula_weight         1024.43
_chemical_melting_point          ?
_exptl_crystal_description       block
_exptl_crystal_colour            red
_diffrn_ambient_temperature      120(1)
_chemical_oxdiff_formula         'C49 H62 B1 Cl1 F4 Ir1 N2 P1'
_chemical_oxdiff_usercomment     'VV111, block, red'
loop_
_atom_type_symbol
_atom_type_description
_atom_type_scat_dispersion_real
_atom_type_scat_dispersion_imag
_atom_type_scat_source
[truncated: 405,975 more chars]
